# Supplementary material for: Social environment during egg laying: Changes in plasma hormones with no consequences for yolk hormones or fecundity in female Japanese quail, Coturnix japonica
Source: PLoS One. 2017 May 3;12(5):e0176146. doi: 10.1371/journal.pone.0176146 (PMC5414935; doi:10.1371/journal.pone.0176146)
Supplement: S1 Dataset — (XLSX) [file pone.0176146.s005.xlsx]

## Sheet: List of terms used
GnRH challenge
Term	explanation
WireSepGnRH	Indicates whether a cage was wire separated before the GnRH challenge or not: 0 = not wire separated, 1 = wire separated
P0_ID	Individual identity of the females
Cage	Cage number
sample	Sample number; 1 = baseline sample, 2 = 30 minutes after GnRH injection
Treat0p1g	Treatment; 0 = pair-housed, 1 = group-housed
PlasmaAndng/ml	Plasma androgen concentrations in ng/ml
Andresponse	The difference in plasma androgen concentrations between the baseline and 30 minute sample, per individual, in ng/ml
Stress protocol
Term	explanation
P0ID	Individual identity of the females
TimeofDay	Time of day
Cage	Cage number
P0Treat	Treatment; 0 = pair-housed, 1 = group-housed
sample	Sample number; 1 = baseline sample, 2 = after 10 minutes of restraint stress
PlasmaCORTng/ml	Plasma corticosterone concentrations in ng/ml
CORTResp	The difference in plasma corticosterone concentrations between the baseline and 10 minute sample, per individual, in ng/ml
WireSepSTRSS	Indicates whether a cage was wire separated before the stress protocol or not: 0 = not wire separated, 1 = wire separated
Correlation of hormones and effects of female baldness and social proximity on baseline hormones
Term	explanation
P0ID	Individual identity of the females
cage	Cage number
WireSepSTRSS	Indicates whether a cage was wire separated before the stress protocol or not: 0 = not wire separated, 1 = wire separated
WireSepGnRH	Indicates whether a cage was wire separated before the GnRH challenge or not: 0 = not wire separated, 1 = wire separated
Treat0p1g	Treatment; 0 = pair-housed, 1 = group-housed
comments	Additional comments
BaldCat_END_1pbald2gbald3gnotbald	Baldness category at the end of the experiment (or at the moment of separation): 1 = bald pair-housed female, 2 = bald group-housed female, 3 = non-bald group-housed female
PropOfObservSitWMale	The proportion of observations a female was found sitting with the male
PropOfObservSitWithAFemale	The proportion of observations a female was found sitting with another female (in group-housed animals only)
BASEPlasmaAndng/ml	Baseline plasma androgen concentrations in ng/ml
BASE_CORTng/ml	Baseline plasma corticosterone concentrations in ng/ml
PostGnRH_PlasmaAndng/ml	Post-challenge plasma androgen concentrations in ng/ml
STRSS_CORTng/ml	Post-challenge plasma corticosterone concentrations in ng/ml
TimeofDayStrssPrtcl	Time of day in which the females were challenged in the stress protocol
Yolk T
Term	explanation
RIApgT/mgYOLK	Yolk testosterone concentration in pg/mg
EggMass	Egg mass in g
Yolkmass	Yolk mass in g
RIAng/whole Yolk	Total amount of testosterone in the yolk in ng
treat0p1g	Treatment; 0 = pair-housed, 1 = group-housed
Cage	Cage number
EggID	Egg identification number
WireSepHormEggColl	Indicates whether a cage was wire separated before the eggs for hormones were collected or not: 0 = not wire separated, 1 = wire separated
Yolk T correlations with plasma T
Term	explanation
Cage	Cage number
treat0p1g	Treatment; 0 = pair-housed, 1 = group-housed
RIApgT/mgYOLK	Yolk testosterone concentration in pg/mg
WireSepHormEggColl	Indicates whether a cage was wire separated before the eggs for hormones were collected or not: 0 = not wire separated, 1 = wire separated
CageAvg_BASE_Andng/mlPLASMA	The average plasma androgen concentrations in ng/ml per cage
CageAvg_Andresponse	The average plasma androgen response to the GnRH injections in ng/ml per cage
Growth
Term	explanation
P0ID	Individual identity of the females
Cage	Cage number
Treat0p1g	Treatment; 0 = pair-housed, 1 = group-housed
AgeDays	Female age in days
Massg	Female mass in g
ToPutInAsCovMassDay29	Female mass in g when going into treatment at d29
Onset egg laying
Term	explanation
P0treat0p1g	Treatment; 0 = pair-housed, 1 = group-housed
WireSepEggColl	Indicates whether a cage was wire separated before any eggs were collected or not: 0 = not wire separated, 1 = wire separated
Age1stegg	Age in days at which the first eggs were found in a cage
1_2_3_femalesHaveEgg	Indicates whether on this day 1 egg was found for the first time, 2 eggs were found simultaneously for the first time, or 3 eggs were found simultaneously for the first time - indicating when the first, second or third female within a cage had started laying
cage	Cage number
Laying rate
Term	explanation
P0treat0p1g	Treatment; 0 = pair-housed, 1 = group-housed
AgeDays	Female age in days
DayNrCollection	Number of days since checking for eggs started (on day 39)
CollDay2	Square term of the number of days since checking for eggs started (on day 39)
CollDay3	Quadratic term of the number of days since checking for eggs started (on day 39)
EggsFoundPerCollDay	Number of eggs found per day of collection
DaysSinceLastCollectionDay	Number of days since the previous day of collection
NrOfFemalesCage	Number of females per cage
MaxNrOfEggsPerCollectionDay	Maximum number of eggs that could be expected on this day, based on the number of females within a cage and the number of days since the previous day of collection
EggsPerFemalePerday	The number of eggs found per female per day, calculated by dividing the number of eggs found by the number of females per cage, and the number of days since the previous day of collection
Cage	Cage number
Egg mass
Term	explanation
P0treat0p1g	Treatment; 0 = pair-housed, 1 = group-housed
Days1stEgg	Number of days since the first egg was found in a cage
Days1stEgg2	Square term of the number of days since the first egg was found in a cage
Days1stEgg3	Quadratic term of the number of days since the first egg was found in a cage
DayCollection	Number of days since checking for eggs started (on day 39)
EggID	Egg identification number
Cage	Cage number
WireSep	Indicates whether a cage was wire separated before any eggs were collected or not: 0 = not wire separated, 1 = wire separated
Mass_g	Egg mass in g
Yolk mass
Term	explanation
P0treat0p1g	Treatment; 0 = pair-housed, 1 = group-housed
Cage	Cage number
WireSeparatedHormEggColl	Indicates whether a cage was wire separated before the eggs for hormones were collected or not: 0 = not wire separated, 1 = wire separated
YolkMass	Yolk mass in g
EggID	Egg identification number
F1 eggs - fertilization and hatching
Term	explanation
P0treat0p1g	Treatment; 0 = pair-housed, 1 = group-housed
EggID	Egg identification number
cage	Cage number
WireSeparatedF1EggColl	Indicates whether a cage was wire separated before the collection of eggs for F1 or not: 0 = not wire separated, 1 = wire separated
Fertile1y0n	Indicates whether an egg was fertilized or not: 0 = not fertilized, 1 = fertilized
HatchedF1	Indicates whether an egg hatched or not: 0 = not hatched, 1 = hatched
F1 mass and tarsus at hatching
Term	explanation
P0MotherID	Individual identity of the mothers
P0Cage	Maternal cage number
P0WireSeparatedF1EggColl	Indicates whether a mother's cage was wire separated before the collection of eggs for F1 or not: 0 = not wire separated, 1 = wire separated
F1EggID	Egg identification number of the eggs from which the F1 chicks hatched
F1EggMassg	Eggmass of the eggs from which the F1 chicks hatched in g
F1ID	Individual identity of the chicks
P0MATtreat0p1g	Maternal treatment; 0 = pair-housed, 1 = group-housed
F1HatchMassg	F1 chicks' mass at hatching in g
F1HatchTarsusmm	F1 chicks' tarsus length at hatching in mm
Separations
Term	explanation
Cage	Cage number
DaySeparation	The day of separation
WireSep	Indicates whether a cage was wire separated or not; 0 = not wire separated, 1 = wire separated (not wire separated, but with a day of separation means this cage was fully separated at this day)
Treat0p1g	Treatment; 0 = pair-housed, 1 = group-housed
Comments	Additional comments

## Sheet: GnRH_challenge
WireSepGnRH	P0_ID	Cage	sample	Treat0p1g	PlasmaAndng/ml	Andresponse
0	7	31	1	0	0.5	0.17
0	7	31	2	0	0.67	NA
0	14	19	1	1	0.8	-0.08
0	14	19	2	1	0.72	NA
0	17	17	1	0	0.83	0.17
0	17	17	2	0	1	NA
0	19	13	1	0	0.51	0.19
0	19	13	2	0	0.7	NA
0	26	44	1	0	0.88	0.08
0	26	44	2	0	0.95	NA
1	28	3	1	1	0.47	-0.11
1	28	3	2	1	0.36	NA
0	31	27	1	0	1.08	-0.18
0	31	27	2	0	0.9	NA
0	32	5	1	1	0.53	0.05
0	32	5	2	1	0.58	NA
1	33	3	1	1	0.46	-0.12
1	33	3	2	1	0.34	NA
0	38	18	1	0	0.8	-0.14
0	38	18	2	0	0.66	NA
0	39	25	1	0	0.48	0.2
0	39	25	2	0	0.68	NA
0	40	1	1	1	0.61	0.01
0	40	1	2	1	0.62	NA
0	41	38	1	0	0.82	-0.16
0	41	38	2	0	0.66	NA
0	43	40	1	0	0.64	-0.02
0	43	40	2	0	0.62	NA
0	46	22	1	1	0.7	-0.13
0	46	22	2	1	0.56	NA
0	54	6	1	1	0.54	0.16
0	54	6	2	1	0.7	NA
0	57	6	1	1	0.67	0.09
0	57	6	2	1	0.76	NA
1	62	15	1	0	0.37	0.11
1	62	15	2	0	0.48	NA
0	63	5	1	1	0.45	0.07
0	63	5	2	1	0.51	NA
0	65	22	1	1	0.74	-0.01
0	65	22	2	1	0.73	NA
0	67	1	1	1	0.44	0.25
0	67	1	2	1	0.69	NA
0	71	12	1	0	0.66	0.07
0	71	12	2	0	0.72	NA
0	74	1	1	1	0.42	0.05
0	74	1	2	1	0.47	NA
0	75	19	1	1	0.52	0.09
0	75	19	2	1	0.61	NA
0	79	30	1	0	0.64	0.09
0	79	30	2	0	0.73	NA
0	86	11	1	1	0.42	0.12
0	86	11	2	1	0.54	NA
0	87	26	1	0	0.68	0.19
0	87	26	2	0	0.87	NA
0	89	19	1	1	0.66	-0.02
0	89	19	2	1	0.64	NA
0	94	5	1	1	0.32	0.13
0	94	5	2	1	0.46	NA
0	95	7	1	1	0.27	0.01
0	95	7	2	1	0.28	NA
0	96	7	1	1	0.66	0.02
0	96	7	2	1	0.69	NA
0	98	6	1	1	0.2	0.34
0	98	6	2	1	0.54	NA
0	100	11	1	1	0.33	0.09
0	100	11	2	1	0.42	NA
0	160	28	1	0	0.98	0.04
0	160	28	2	0	1.02	NA
0	176	11	1	1	0.47	0.09
0	176	11	2	1	0.57	NA
0	187	23	1	0	0.45	0.05
0	187	23	2	0	0.5	NA
0	194	7	1	1	0.48	-0.02
0	194	7	2	1	0.46	NA
1	217	36	1	0	0.45	-0.06
1	217	36	2	0	0.39	NA

## Sheet: Stress_protocol
P0ID	TimeofDay	Cage	P0Treat	sample	PlasmaCORTng/ml	CORTResp	WireSepSTRSS
2	10:20:00	39	1	1	1.47348	1.72365	1
2	10:20:00	39	1	2	3.19713	NA	1
7	12:04:00	31	0	1	3.24352	7.50856	0
7	12:04:00	31	0	2	10.7521	NA	0
14	09:55:00	19	1	1	1.10348	19.9695	0
14	09:55:00	19	1	2	21.073	NA	0
16	10:48:00	29	1	1	3.46414	10.8007	0
16	10:48:00	29	1	2	14.2648	NA	0
17	11:34:00	17	0	1	3.02487	7.49749	0
17	11:34:00	17	0	2	10.5224	NA	0
19	10:46:00	13	0	1	2.40093	6.52563	0
19	10:46:00	13	0	2	8.92655	NA	0
20	09:56:00	10	1	1	3.08635	2.55757	0
20	09:56:00	10	1	2	5.64391	NA	0
23	10:20:00	39	1	1	2.48948	2.73553	1
23	10:20:00	39	1	2	5.225	NA	1
26	10:15:00	44	0	1	1.55973	3.95141	0
26	10:15:00	44	0	2	5.51114	NA	0
28	11:30:00	3	1	1	1.86152	16.8846	1
28	11:30:00	3	1	2	18.7461	NA	1
31	12:27:00	27	0	1	3.37171	11.0101	0
31	12:27:00	27	0	2	14.3818	NA	0
32	11:41:00	5	1	1	1.95634	12.6822	0
32	11:41:00	5	1	2	14.6385	NA	0
33	11:30:00	3	1	1	2.6866	4.58218	1
33	11:30:00	3	1	2	7.26877	NA	1
38	11:34:00	18	0	1	2.66096	10.4114	0
38	11:34:00	18	0	2	13.0724	NA	0
39	09:38:00	25	0	1	4.13009	2.71823	0
39	09:38:00	25	0	2	6.84832	NA	0
41	11:12:00	38	0	1	2.84484	22.7987	0
41	11:12:00	38	0	2	25.6435	NA	0
43	09:24:00	40	0	1	2.5113	17.5724	0
43	09:24:00	40	0	2	20.0837	NA	0
46	11:00:00	22	1	1	2.53367	24.9717	0
46	11:00:00	22	1	2	27.5054	NA	0
47	09:56:00	10	1	1	2.86556	NA	0
47	09:56:00	10	1	2	NA	NA	0
49	09:15:00	33	0	1	2.6512	9.36268	1
49	09:15:00	33	0	2	12.0139	NA	1
53	12:27:00	24	0	1	2.68546	12.1431	0
53	12:27:00	24	0	2	14.8285	NA	0
54	09:28:00	6	1	1	2.03233	11.6993	0
54	09:28:00	6	1	2	13.7316	NA	0
57	09:28:00	6	1	1	2.91061	9.708	0
57	09:28:00	6	1	2	12.6186	NA	0
62	09:50:00	15	0	1	0.833616	17.2797	1
62	09:50:00	15	0	2	18.1133	NA	1
65	11:00:00	22	1	1	2.79474	24.2788	0
65	11:00:00	22	1	2	27.0735	NA	0
67	09:32:00	1	1	1	1.43425	18.4595	0
67	09:32:00	1	1	2	19.8938	NA	0
74	09:32:00	1	1	1	1.38972	2.49711	0
74	09:32:00	1	1	2	3.88683	NA	0
75	09:55:00	19	1	1	0.810537	NA	0
75	09:55:00	19	1	2	NA	NA	0
79	12:04:00	30	0	1	3.1227	15.8806	0
79	12:04:00	30	0	2	19.0033	NA	0
86	10:43:00	11	1	1	2.10753	1.30614	0
86	10:43:00	11	1	2	3.41367	NA	0
89	09:55:00	19	1	1	2.11278	6.59048	0
89	09:55:00	19	1	2	8.70326	NA	0
96	11:07:00	7	1	1	1.79713	8.07911	0
96	11:07:00	7	1	2	9.87624	NA	0
98	09:28:00	6	1	1	2.25985	-0.0303397	0
98	09:28:00	6	1	2	2.22951	NA	0
100	10:43:00	11	1	1	2.33012	-0.306319	0
100	10:43:00	11	1	2	2.0238	NA	0
168	09:56:00	10	1	1	1.98994	7.2907	0
168	09:56:00	10	1	2	9.28064	NA	0
176	10:43:00	11	1	1	2.02735	4.1378	0
176	10:43:00	11	1	2	6.16515	NA	0
194	11:07:00	7	1	1	1.33109	5.36288	0
194	11:07:00	7	1	2	6.69397	NA	0
217	10:02:00	36	0	1	3.6833	-0.64699	1
217	10:02:00	36	0	2	3.03631	NA	1

## Sheet: Corr_hormones_baldness_proximit
P0ID	cage	WireSepSTRSS	WireSepGnRH	Treat0p1g	comments	BaldCat_END_1pbald2gbald3gnotbald	PropOfObservSitWMale	PropOfObservSitWithAFemale	BASEPlasmaAndng/ml	BASE_CORTng/ml	PostGnRH_PlasmaAndng/ml	STRSS_CORTng/ml	TimeofDayStrssPrtcl
2	39	1	NA	1	NA	2	0.3	0.3125	NA	1.47348	NA	NA	10:20:00
6	22	0	0	1	NA	2	0.1875	0.5625	NA	NA	NA	NA	NA
7	31	0	0	0	NA	1	0.5625	0	0.497343	3.24352	10.7521	0.671641	12:04:00
14	19	0	0	1	NA	2	0.3125	0.4375	0.801429	1.10348	21.073	0.723446	09:55:00
16	29	0	NA	1	NA	2	0.5	0.625	NA	3.46414	NA	NA	10:48:00
17	17	0	0	0	NA	1	0.6875	0	0.832239	3.02487	10.5224	0.999073	11:34:00
18	16	NA	NA	0	NA	NA	0.769231	0	NA	NA	NA	NA	NA
19	13	0	0	0	NA	1	0.5625	0	0.51472	2.40093	8.92655	0.703705	10:46:00
20	10	0	NA	1	NA	2	0.266667	0.375	NA	3.08635	NA	NA	09:56:00
23	39	1	NA	1	NA	2	0.272727	0.25	NA	2.48948	NA	NA	00:00:00
26	44	0	0	0	NA	1	0.733333	0	0.877349	1.55973	5.51114	0.953592	10:15:00
28	3	1	1	1	NA	2	0.5625	0.8125	0.468223	1.86152	18.7461	0.358375	11:30:00
29	29	0	NA	1	NA	2	0.4375	0.4375	NA	NA	NA	NA	NA
30	29	0	NA	1	NA	2	0.5	0.5625	NA	NA	NA	NA	NA
31	27	0	0	0	NA	NA	0.4375	0	1.0819	3.37171	14.3818	0.897401	12:27:00
32	5	0	0	1	NA	3	0.1875	0.5	0.534123	1.95634	14.6385	0.583847	11:41:00
33	3	1	1	1	NA	2	0.4375	0.6875	0.463024	2.6866	7.26877	0.344026	11:30:00
34	14	NA	NA	0	NA	1	0.846154	0	NA	NA	NA	NA	NA
35	37	NA	NA	0	male broken wings, killed 09.07.2013	1	0.8	0	NA	NA	NA	NA	NA
38	18	0	0	0	NA	1	0.375	0	0.79593	2.66096	13.0724	0.65556	11:34:00
39	25	0	0	0	NA	1	0.375	0	0.48153	4.13009	6.84832	0.676595	09:38:00
40	1	0	0	1	NA	3	0.3125	0.625	0.606583	NA	NA	0.619796	NA
41	38	0	0	0	NA	1	0.1875	0	0.8169	2.84484	25.6435	0.661279	11:12:00
43	40	0	0	0	male died. cause unknown	NA	0.6875	0	0.638293	2.5113	20.0837	0.618419	09:24:00
46	22	0	0	1	NA	2	0.3125	0.5625	0.696645	2.53367	27.5054	0.562821	11:00:00
47	10	0	NA	1	NA	2	0.533333	0.5625	NA	2.86556	NA	NA	09:56:00
49	33	1	1	0	NA	1	0.714286	0	NA	2.6512	12.0139	NA	09:15:00
53	24	0	NA	0	NA	1	0.384615	0	NA	2.68546	NA	0.419217	12:27:00
54	6	0	0	1	NA	2	0.125	0.6875	0.537835	2.03233	13.7316	0.699546	09:28:00
57	6	0	0	1	NA	2	0.125	0.625	0.671234	2.91061	12.6186	0.764075	09:28:00
58	39	1	NA	1	NA	2	0.538462	0.375	NA	NA	NA	NA	NA
61	3	1	1	1	NA	2	0.625	0.5625	NA	NA	NA	NA	NA
62	15	1	1	0	NA	1	0.5	0	0.368849	0.833616	18.1133	0.483577	09:50:00
63	5	0	0	1	NA	3	0.4375	0.3125	0.447185	NA	NA	0.514461	NA
65	22	0	0	1	NA	2	0.25	0.5625	0.741356	2.79474	27.0735	0.732039	11:00:00
67	1	0	0	1	NA	3	0.3125	0.75	0.438521	1.43425	19.8938	0.692285	09:32:00
68	45	NA	NA	0	NA	1	0.3125	0	NA	NA	NA	NA	NA
69	32	NA	NA	0	NA	NA	0.333333	0	NA	NA	NA	NA	NA
71	12	0	0	0	NA	NA	0.5	0	0.655309	NA	NA	0.721475	NA
74	1	0	0	1	NA	3	0.375	0.75	0.419222	1.38972	3.88683	0.472105	09:32:00
75	19	0	0	1	NA	2	0.1875	0.4375	0.523645	0.810537	NA	0.612096	09:55:00
79	30	0	0	0	NA	1	0.6875	0	0.644603	3.1227	19.0033	0.734097	12:04:00
83	2	NA	NA	1	NA	2	0.214286	0.5625	NA	NA	NA	NA	NA
86	11	0	0	1	NA	3	0.2	0.5	0.418274	2.10753	3.41367	0.538659	10:43:00
87	26	0	0	0	NA	1	0.4375	0	0.677433	NA	NA	0.871428	NA
88	2	NA	NA	1	NA	2	0.3125	0.5	NA	NA	NA	NA	NA
89	19	0	0	1	NA	2	0.25	0.4375	0.657828	2.11278	8.70326	0.638872	09:55:00
94	5	0	0	1	NA	3	0.3125	0.625	0.32441	NA	NA	0.456346	NA
95	7	0	0	1	NA	3	0.125	0.4375	0.26947	NA	NA	0.279969	NA
96	7	0	0	1	NA	2	0.3125	0.4375	0.664605	1.79713	9.87624	0.688456	11:07:00
97	41	NA	NA	0	NA	1	0.428571	0	NA	NA	NA	NA	NA
98	6	0	0	1	NA	2	0.3125	0.3125	0.203957	2.25985	2.22951	0.544554	09:28:00
100	11	0	0	1	NA	3	0.533333	0.5	0.330025	2.33012	2.0238	0.418967	10:43:00
118	2	NA	NA	1	NA	2	0.4375	0.25	NA	NA	NA	NA	NA
160	28	0	0	0	NA	1	0.6875	0	0.978683	NA	NA	1.01814	NA
168	10	0	NA	1	NA	3	0.333333	0.3125	NA	1.98994	NA	NA	09:56:00
176	11	0	0	1	NA	3	0.4	0.5625	0.474506	2.02735	6.16515	0.567103	10:43:00
187	23	0	0	0	NA	1	0.538462	0	0.450213	NA	NA	0.503387	NA
194	7	0	0	1	NA	3	0.25	0.3125	0.480623	1.33109	6.69397	0.460735	11:07:00
217	36	1	1	0	NA	NA	NA	NA	0.45126	3.6833	3.03631	0.388499	10:02:00

## Sheet: Yolk_T
RIApgT/mgYOLK	EggMass	Yolkmass	RIAng/whole Yolk	treat0p1g	Cage	EggID	WireSepHormEggColl
2.84787	10.496	2.712	7.72341	1	1	1.4	0
0.712113	10.742	2.792	1.98822	1	1	1.5	0
6.69494	10.406	2.844	19.0404	1	1	1.6	0
5.71417	10.042	2.904	16.5939	0	12	2L.1	0
0.652634	10.78	3.083	2.0672	0	13	2R.1	0
7.22836	10.537	3.056	22.0899	0	15	9L.1	1
11.2182	11.354	2.75	30.8499	1	3	11.4	1
10.2348	10.202	2.771	28.3606	1	3	11.5	1
2.53179	10.978	3.003	7.60298	1	3	11.6	1
5.50336	9.231	2.556	14.0666	1	22	13.1	0
9.50435	10.643	2.973	28.2564	1	22	13.2	0
12.9483	10.225	2.506	32.4485	1	22	13.3	0
3.00184	10.819	2.596	7.79278	0	17	14L.1	0
5.00989	11.295	3.264	16.3523	0	18	14R.1	0
14.9395	9.042	2.346	35.0481	1	19	15.1	0
5.11555	10.814	2.722	13.9245	1	19	15.2	0
7.60222	10.588	2.889	21.9628	1	19	15.3	0
0.514645	10.726	2.634	1.35557	0	25	22L.3	0
7.1538	10.145	2.593	18.5498	0	26	22R.3	0
0.371797	10.262	2.877	1.06966	1	5	23.3	0
9.62937	11.406	3.219	30.9969	1	5	23.4	0
5.33063	10.907	2.919	15.5601	1	5	23.5	0
8.92913	10.554	2.781	24.8319	0	27	24L.3	0
0.448494	9.97	2.853	1.27955	0	28	24R.1	0
1.78937	9.922	2.895	5.18022	0	30	25R.A	0
7.43642	11.68	3.507	26.0795	0	31	27L.1	0
4.33015	9.607	2.293	9.92903	0	33	28R.1	1
6.8394	8.52	2.195	15.0125	0	36	33L.A	1
0.341552	8.86	2.373	0.86657	0	38	35R.1	0
10.4774	10.693	2.944	30.8456	0	40	37L.1	0
5.96566	10.37	2.573	15.3496	1	7	38.1	0
1.86752	10.9	2.567	4.79393	1	7	38.2	0
3.86958	10.525	2.951	11.4191	1	7	38.3	0
10.4677	9.467	2.508	26.2531	0	44	47R.1	0
NA	9.868	2.831	NA	1	6	34.3	0
6.6168	10.186	2.591	17.1441	1	29	25L.1	0
1.75754	9.494	2.404	4.22512	1	39	36R.3	1
1.10502	8.721	2.076	2.29402	1	10	46.1	0
6.4084	10.744	2.846	18.2383	1	10	46.2	0
0.882803	10.874	2.847	2.51334	1	10	46.3	0
NA	10.358	2.808	NA	0	24	21R.1	0

## Sheet: Yolk_T_plasma_T
Cage	treat0p1g	RIApgT/mgYOLK	WireSepHormEggColl	CageAvg_BASE_Andng/mlPLASMA	CageAvg_Andresponse
1	1	3.42	0	0.49	0.11
12	0	5.71	0	0.66	0.07
13	0	0.65	0	0.51	0.19
15	0	7.23	1	0.37	0.11
3	1	7.99	1	0.47	-0.11
22	1	9.32	0	0.72	-0.07
17	0	3	0	0.83	0.17
18	0	5.01	0	0.8	-0.14
19	1	9.22	0	0.66	0
25	0	0.51	0	0.48	0.2
26	0	7.15	0	0.68	0.19
5	1	5.11	0	0.44	0.08
27	0	8.93	0	1.08	-0.18
28	0	0.45	0	0.98	0.04
29	1	6.62	0	NA	NA
30	0	1.79	0	0.64	0.09
31	0	7.44	0	0.5	0.17
33	0	4.33	1	NA	NA
36	0	6.84	1	0.45	-0.06
38	0	0.34	0	0.82	-0.16
39	1	1.76	1	NA	NA
40	0	10.48	0	0.64	-0.02
7	1	3.9	0	0.47	0
10	1	2.8	0	NA	NA
44	0	10.47	0	0.88	0.08

## Sheet: Growth
P0ID	Cage	Treat0p1g	AgeDays	Massg	ToPutInAsCovMassDay29
2	39	1	65	233.1	155.8
6	22	1	65	233.1	151.9
7	31	0	65	253.6	180.3
14	19	1	65	221.8	150.8
16	29	1	65	246.1	173.5
17	17	0	65	237.3	163.9
18	16	0	65	NA	169
19	13	0	65	263	167.2
20	10	1	65	235.6	178.7
23	39	1	65	223	153.3
26	44	0	65	215.9	164.5
28	3	1	65	227.3	148.2
29	29	1	65	208.2	145.6
30	29	1	65	248.1	179.8
31	27	0	65	215	141.4
32	5	1	65	212	144.8
33	3	1	65	229.9	157.9
34	14	0	65	NA	151.9
35	37	0	65	NA	155
38	18	0	65	254.9	174.4
39	25	0	65	245.3	186.2
40	1	1	65	220.7	153.3
41	38	0	65	200.2	148.8
43	40	0	65	220.1	153.2
46	22	1	65	235	160.3
47	10	1	65	236.3	174.4
49	33	0	65	271.2	184
53	24	0	65	236	169.3
54	6	1	65	204.5	151.5
57	6	1	65	224.5	159
58	39	1	65	243.1	155.7
61	3	1	65	255.4	168.5
62	15	0	65	242.1	162
63	5	1	65	242.9	163.9
65	22	1	65	204	136.4
67	1	1	65	200.5	136.9
68	45	0	65	NA	163.9
69	32	0	65	NA	169.6
71	12	0	65	253	165.6
74	1	1	65	226.1	148.7
75	19	1	65	223.9	161.3
79	30	0	65	249.7	178.3
83	2	1	65	NA	164.3
86	11	1	65	232.7	184.9
87	26	0	65	225	153.5
88	2	1	65	NA	163.8
89	19	1	65	258.9	175.1
94	5	1	65	249.3	176.4
95	7	1	65	242.6	174.3
96	7	1	65	221.4	141.6
97	41	0	65	NA	165.5
98	6	1	65	252.5	169.2
100	11	1	65	230.1	106.6
118	2	1	65	NA	155.3
160	28	0	65	220.9	163.3
168	10	1	65	218.7	157.9
176	11	1	65	220.6	145.9
187	23	0	65	NA	165.2
194	7	1	65	231.5	153.3
217	36	0	65	193.3	130.7
2	39	1	87	NA	155.8
6	22	1	87	NA	151.9
7	31	0	87	251.3	180.3
14	19	1	87	NA	150.8
16	29	1	87	NA	173.5
17	17	0	87	234.5	163.9
18	16	0	87	NA	169
19	13	0	87	270.6	167.2
20	10	1	87	NA	178.7
23	39	1	87	NA	153.3
26	44	0	87	220.4	164.5
28	3	1	87	NA	148.2
29	29	1	87	NA	145.6
30	29	1	87	NA	179.8
31	27	0	87	232.5	141.4
32	5	1	87	224	144.8
33	3	1	87	NA	157.9
34	14	0	87	NA	151.9
35	37	0	87	NA	155
38	18	0	87	268.1	174.4
39	25	0	87	248.1	186.2
40	1	1	87	222.2	153.3
41	38	0	87	215.8	148.8
43	40	0	87	NA	153.2
46	22	1	87	NA	160.3
47	10	1	87	NA	174.4
49	33	0	87	282.6	184
53	24	0	87	NA	169.3
54	6	1	87	NA	151.5
57	6	1	87	NA	159
58	39	1	87	NA	155.7
61	3	1	87	NA	168.5
62	15	0	87	273.4	162
63	5	1	87	249.6	163.9
65	22	1	87	NA	136.4
67	1	1	87	221.3	136.9
68	45	0	87	NA	163.9
69	32	0	87	NA	169.6
71	12	0	87	NA	165.6
74	1	1	87	228.1	148.7
75	19	1	87	NA	161.3
79	30	0	87	NA	178.3
83	2	1	87	NA	164.3
86	11	1	87	255.3	184.9
87	26	0	87	237.6	153.5
88	2	1	87	NA	163.8
89	19	1	87	NA	175.1
94	5	1	87	261.9	176.4
95	7	1	87	295	174.3
96	7	1	87	217.9	141.6
97	41	0	87	NA	165.5
98	6	1	87	NA	169.2
100	11	1	87	243.4	106.6
118	2	1	87	NA	155.3
160	28	0	87	226.2	163.3
168	10	1	87	NA	157.9
176	11	1	87	245.8	145.9
187	23	0	87	NA	165.2
194	7	1	87	235.5	153.3
217	36	0	87	208.9	130.7

## Sheet: Onset_laying
P0treat0p1g	WireSepEggColl	Age1stegg	1_2_3_femalesHaveEgg	cage
1	0	41	1	1
1	0	41	2	1
1	0	43	3	1
1	0	43	1	2
1	0	46	2	2
1	0	47	3	2
1	1	43	1	3
1	1	47	2	3
1	1	47	3	3
1	0	41	1	5
1	0	43	2	5
1	0	46	3	5
1	0	47	1	6
1	0	50	2	6
1	0	52	3	6
1	0	41	1	7
1	0	43	2	7
1	0	46	3	7
1	0	46	1	10
1	0	46	2	10
1	0	46	3	10
1	0	51	1	11
1	0	52	2	11
1	0	52	3	11
0	0	47	1	12
0	0	45	1	13
0	0	42	1	14
0	0	46	1	15
0	0	42	1	16
0	0	46	1	17
0	0	45	1	18
1	0	43	1	19
1	0	43	2	19
1	0	46	3	19
1	0	43	1	22
1	0	47	2	22
1	0	47	3	22
0	0	43	1	23
0	0	45	1	24
0	0	42	1	25
0	0	43	1	26
0	0	47	1	27
0	0	43	1	28
1	0	43	1	29
1	0	43	2	29
1	0	43	3	29
0	0	43	1	30
0	0	43	1	31
0	0	47	1	33
0	1	46	1	36
0	0	46	1	37
0	0	43	1	38
1	0	42	1	39
1	0	43	2	39
1	0	54	3	39
0	0	47	1	40
0	0	45	1	41
0	0	58	1	44
0	0	52	1	45

## Sheet: Laying_rate
P0treat0p1g	AgeDays	DayNrCollection	CollDay2	CollDay3	EggsFoundPerCollDay	DaysSinceLastCollectionDay	NrOfFemalesCage	MaxNrOfEggsPerCollectionDay	EggsPerFemalePerday	Cage
1	39	1	1	1	0	1	3	3	0	1
1	40	2	4	8	0	1	3	3	0	1
1	41	3	9	27	2	1	3	3	0.67	1
1	42	4	16	64	1	1	3	3	0.33	1
1	43	5	25	125	3	1	3	3	1	1
1	45	7	49	343	1	2	3	6	0.17	1
1	46	8	64	512	1	1	3	3	0.33	1
1	47	9	81	729	3	1	3	3	1	1
1	50	12	144	1728	5	3	3	9	0.56	1
1	52	14	196	2744	3	1	3	3	1	1
1	53	15	225	3375	3	1	3	3	1	1
1	54	16	256	4096	3	1	3	3	1	1
1	56	18	324	5832	3	1	3	3	1	1
1	57	19	361	6859	3	1	3	3	1	1
1	58	20	400	8000	3	1	3	3	1	1
1	59	21	441	9261	3	1	3	3	1	1
1	60	22	484	10648	2	1	3	3	0.67	1
1	61	23	529	12167	2	1	3	3	0.67	1
1	62	24	576	13824	3	1	3	3	1	1
1	63	25	625	15625	3	1	3	3	1	1
1	66	28	784	21952	3	1	3	3	1	1
1	67	29	841	24389	3	1	3	3	1	1
1	68	30	900	27000	2	1	3	3	0.67	1
1	39	1	1	1	0	1	3	3	0	2
1	40	2	4	8	0	1	3	3	0	2
1	41	3	9	27	0	1	3	3	0	2
1	42	4	16	64	0	1	3	3	0	2
1	43	5	25	125	1	1	3	3	0.33	2
1	45	7	49	343	0	2	3	6	0	2
1	46	8	64	512	2	1	3	3	0.67	2
1	47	9	81	729	3	1	3	3	1	2
1	50	12	144	1728	2	3	3	9	0.22	2
1	52	14	196	2744	2	1	3	3	0.67	2
1	53	15	225	3375	2	1	3	3	0.67	2
1	54	16	256	4096	2	1	3	3	0.67	2
1	56	18	324	5832	3	1	3	3	1	2
1	57	19	361	6859	1	1	3	3	0.33	2
1	58	20	400	8000	2	1	3	3	0.67	2
1	59	21	441	9261	3	1	3	3	1	2
1	60	22	484	10648	1	1	3	3	0.33	2
1	61	23	529	12167	3	1	3	3	1	2
1	62	24	576	13824	2	1	3	3	0.67	2
1	63	25	625	15625	0	1	3	3	0	2
1	66	28	784	21952	3	1	3	3	1	2
1	67	29	841	24389	1	1	3	3	0.33	2
1	68	30	900	27000	2	1	3	3	0.67	2
1	39	1	1	1	0	1	3	3	0	3
1	40	2	4	8	0	1	3	3	0	3
1	41	3	9	27	0	1	3	3	0	3
1	42	4	16	64	0	1	3	3	0	3
1	43	5	25	125	1	1	3	3	0.33	3
1	45	7	49	343	2	2	3	6	0.33	3
1	46	8	64	512	1	1	3	3	0.33	3
1	47	9	81	729	3	1	3	3	1	3
1	50	12	144	1728	6	3	3	9	0.67	3
1	52	14	196	2744	3	1	3	3	1	3
1	53	15	225	3375	3	1	3	3	1	3
1	54	16	256	4096	3	1	3	3	1	3
1	56	18	324	5832	1	1	3	3	0.33	3
1	57	19	361	6859	3	1	3	3	1	3
1	58	20	400	8000	3	1	3	3	1	3
1	59	21	441	9261	3	1	3	3	1	3
1	60	22	484	10648	3	1	3	3	1	3
1	61	23	529	12167	3	1	3	3	1	3
1	62	24	576	13824	3	1	3	3	1	3
1	63	25	625	15625	3	1	3	3	1	3
1	66	28	784	21952	3	1	3	3	1	3
1	67	29	841	24389	3	1	3	3	1	3
1	68	30	900	27000	3	1	3	3	1	3
1	39	1	1	1	0	1	3	3	0	5
1	40	2	4	8	0	1	3	3	0	5
1	41	3	9	27	1	1	3	3	0.33	5
1	42	4	16	64	0	1	3	3	0	5
1	43	5	25	125	2	1	3	3	0.67	5
1	45	7	49	343	3	2	3	6	0.5	5
1	46	8	64	512	3	1	3	3	1	5
1	47	9	81	729	3	1	3	3	1	5
1	50	12	144	1728	8	3	3	9	0.89	5
1	52	14	196	2744	1	1	3	3	0.33	5
1	53	15	225	3375	2	1	3	3	0.67	5
1	54	16	256	4096	2	1	3	3	0.67	5
1	56	18	324	5832	3	1	3	3	1	5
1	57	19	361	6859	3	1	3	3	1	5
1	58	20	400	8000	2	1	3	3	0.67	5
1	59	21	441	9261	2	1	3	3	0.67	5
1	60	22	484	10648	3	1	3	3	1	5
1	61	23	529	12167	3	1	3	3	1	5
1	62	24	576	13824	3	1	3	3	1	5
1	63	25	625	15625	3	1	3	3	1	5
1	66	28	784	21952	2	1	3	3	0.67	5
1	67	29	841	24389	3	1	3	3	1	5
1	68	30	900	27000	2	1	3	3	0.67	5
1	39	1	1	1	0	1	3	3	0	6
1	40	2	4	8	0	1	3	3	0	6
1	41	3	9	27	0	1	3	3	0	6
1	42	4	16	64	0	1	3	3	0	6
1	43	5	25	125	0	1	3	3	0	6
1	45	7	49	343	0	2	3	6	0	6
1	46	8	64	512	0	1	3	3	0	6
1	47	9	81	729	1	1	3	3	0.33	6
1	50	12	144	1728	6	3	3	9	0.67	6
1	52	14	196	2744	3	1	3	3	1	6
1	53	15	225	3375	3	1	3	3	1	6
1	54	16	256	4096	3	1	3	3	1	6
1	56	18	324	5832	3	1	3	3	1	6
1	57	19	361	6859	3	1	3	3	1	6
1	58	20	400	8000	2	1	3	3	0.67	6
1	59	21	441	9261	2	1	3	3	0.67	6
1	60	22	484	10648	2	1	3	3	0.67	6
1	61	23	529	12167	2	1	3	3	0.67	6
1	62	24	576	13824	2	1	3	3	0.67	6
1	63	25	625	15625	2	1	3	3	0.67	6
1	66	28	784	21952	2	1	3	3	0.67	6
1	67	29	841	24389	2	1	3	3	0.67	6
1	68	30	900	27000	2	1	3	3	0.67	6
1	39	1	1	1	0	1	3	3	0	7
1	40	2	4	8	0	1	3	3	0	7
1	41	3	9	27	1	1	3	3	0.33	7
1	42	4	16	64	1	1	3	3	0.33	7
1	43	5	25	125	2	1	3	3	0.67	7
1	45	7	49	343	1	2	3	6	0.17	7
1	46	8	64	512	3	1	3	3	1	7
1	47	9	81	729	3	1	3	3	1	7
1	50	12	144	1728	6	3	3	9	0.67	7
1	52	14	196	2744	2	1	3	3	0.67	7
1	53	15	225	3375	3	1	3	3	1	7
1	54	16	256	4096	0	1	3	3	0	7
1	56	18	324	5832	3	1	3	3	1	7
1	57	19	361	6859	3	1	3	3	1	7
1	58	20	400	8000	2	1	3	3	0.67	7
1	59	21	441	9261	2	1	3	3	0.67	7
1	60	22	484	10648	2	1	3	3	0.67	7
1	61	23	529	12167	3	1	3	3	1	7
1	62	24	576	13824	3	1	3	3	1	7
1	63	25	625	15625	3	1	3	3	1	7
1	66	28	784	21952	3	1	3	3	1	7
1	67	29	841	24389	3	1	3	3	1	7
1	68	30	900	27000	3	1	3	3	1	7
1	39	1	1	1	0	1	3	3	0	10
1	40	2	4	8	0	1	3	3	0	10
1	41	3	9	27	0	1	3	3	0	10
1	42	4	16	64	0	1	3	3	0	10
1	43	5	25	125	0	1	3	3	0	10
1	45	7	49	343	0	2	3	6	0	10
1	46	8	64	512	3	1	3	3	1	10
1	47	9	81	729	3	1	3	3	1	10
1	50	12	144	1728	2	3	3	9	0.22	10
1	52	14	196	2744	2	1	3	3	0.67	10
1	53	15	225	3375	3	1	3	3	1	10
1	54	16	256	4096	3	1	3	3	1	10
1	56	18	324	5832	2	1	3	3	0.67	10
1	57	19	361	6859	2	1	3	3	0.67	10
1	58	20	400	8000	2	1	3	3	0.67	10
1	59	21	441	9261	1	1	3	3	0.33	10
1	60	22	484	10648	1	1	3	3	0.33	10
1	61	23	529	12167	1	1	3	3	0.33	10
1	62	24	576	13824	2	1	3	3	0.67	10
1	63	25	625	15625	2	1	3	3	0.67	10
1	66	28	784	21952	3	1	3	3	1	10
1	67	29	841	24389	2	1	3	3	0.67	10
1	68	30	900	27000	3	1	3	3	1	10
1	39	1	1	1	0	1	3	3	0	11
1	40	2	4	8	0	1	3	3	0	11
1	41	3	9	27	0	1	3	3	0	11
1	42	4	16	64	0	1	3	3	0	11
1	43	5	25	125	0	1	3	3	0	11
1	45	7	49	343	0	2	3	6	0	11
1	46	8	64	512	0	1	3	3	0	11
1	47	9	81	729	0	1	3	3	0	11
1	50	12	144	1728	0	3	3	9	0	11
1	52	14	196	2744	3	1	3	3	1	11
1	53	15	225	3375	2	1	3	3	0.67	11
1	54	16	256	4096	2	1	3	3	0.67	11
1	56	18	324	5832	2	1	3	3	0.67	11
1	57	19	361	6859	3	1	3	3	1	11
1	58	20	400	8000	3	1	3	3	1	11
1	59	21	441	9261	3	1	3	3	1	11
1	60	22	484	10648	1	1	3	3	0.33	11
1	61	23	529	12167	2	1	3	3	0.67	11
1	62	24	576	13824	2	1	3	3	0.67	11
1	63	25	625	15625	1	1	3	3	0.33	11
1	66	28	784	21952	1	1	3	3	0.33	11
1	67	29	841	24389	0	1	3	3	0	11
1	68	30	900	27000	1	1	3	3	0.33	11
0	39	1	1	1	0	1	1	1	0	12
0	40	2	4	8	0	1	1	1	0	12
0	41	3	9	27	0	1	1	1	0	12
0	42	4	16	64	0	1	1	1	0	12
0	43	5	25	125	0	1	1	1	0	12
0	45	7	49	343	0	2	1	2	0	12
0	46	8	64	512	1	1	1	1	1	12
0	47	9	81	729	1	1	1	1	1	12
0	50	12	144	1728	2	3	1	3	0.67	12
0	52	14	196	2744	1	1	1	1	1	12
0	53	15	225	3375	1	1	1	1	1	12
0	54	16	256	4096	1	1	1	1	1	12
0	56	18	324	5832	1	1	1	1	1	12
0	57	19	361	6859	0	1	1	1	0	12
0	58	20	400	8000	1	1	1	1	1	12
0	59	21	441	9261	1	1	1	1	1	12
0	60	22	484	10648	0	1	1	1	0	12
0	61	23	529	12167	1	1	1	1	1	12
0	62	24	576	13824	1	1	1	1	1	12
0	63	25	625	15625	1	1	1	1	1	12
0	66	28	784	21952	1	1	1	1	1	12
0	67	29	841	24389	0	1	1	1	0	12
0	68	30	900	27000	1	1	1	1	1	12
0	39	1	1	1	0	1	1	1	0	13
0	40	2	4	8	0	1	1	1	0	13
0	41	3	9	27	0	1	1	1	0	13
0	42	4	16	64	0	1	1	1	0	13
0	43	5	25	125	1	1	1	1	1	13
0	45	7	49	343	2	2	1	2	1	13
0	46	8	64	512	1	1	1	1	1	13
0	47	9	81	729	1	1	1	1	1	13
0	50	12	144	1728	1	3	1	3	0.33	13
0	52	14	196	2744	1	1	1	1	1	13
0	53	15	225	3375	1	1	1	1	1	13
0	54	16	256	4096	1	1	1	1	1	13
0	56	18	324	5832	1	1	1	1	1	13
0	57	19	361	6859	1	1	1	1	1	13
0	58	20	400	8000	1	1	1	1	1	13
0	59	21	441	9261	1	1	1	1	1	13
0	60	22	484	10648	1	1	1	1	1	13
0	61	23	529	12167	1	1	1	1	1	13
0	62	24	576	13824	1	1	1	1	1	13
0	63	25	625	15625	1	1	1	1	1	13
0	66	28	784	21952	1	1	1	1	1	13
0	67	29	841	24389	1	1	1	1	1	13
0	68	30	900	27000	1	1	1	1	1	13
0	39	1	1	1	0	1	1	1	0	14
0	40	2	4	8	0	1	1	1	0	14
0	41	3	9	27	0	1	1	1	0	14
0	42	4	16	64	1	1	1	1	1	14
0	43	5	25	125	1	1	1	1	1	14
0	45	7	49	343	0	2	1	2	0	14
0	46	8	64	512	1	1	1	1	1	14
0	47	9	81	729	1	1	1	1	1	14
0	50	12	144	1728	2	3	1	3	0.67	14
0	52	14	196	2744	1	1	1	1	1	14
0	53	15	225	3375	1	1	1	1	1	14
0	54	16	256	4096	1	1	1	1	1	14
0	56	18	324	5832	1	1	1	1	1	14
0	57	19	361	6859	1	1	1	1	1	14
0	58	20	400	8000	1	1	1	1	1	14
0	59	21	441	9261	1	1	1	1	1	14
0	60	22	484	10648	1	1	1	1	1	14
0	39	1	1	1	0	1	1	1	0	15
0	40	2	4	8	0	1	1	1	0	15
0	41	3	9	27	0	1	1	1	0	15
0	42	4	16	64	0	1	1	1	0	15
0	43	5	25	125	0	1	1	1	0	15
0	45	7	49	343	1	2	1	2	1	15
0	46	8	64	512	1	1	1	1	1	15
0	47	9	81	729	1	1	1	1	1	15
0	50	12	144	1728	2	3	1	3	0.67	15
0	52	14	196	2744	1	1	1	1	1	15
0	53	15	225	3375	0	1	1	1	0	15
0	54	16	256	4096	0	1	1	1	0	15
0	56	18	324	5832	0	1	1	1	0	15
0	57	19	361	6859	0	1	1	1	0	15
0	58	20	400	8000	1	1	1	1	1	15
0	59	21	441	9261	0	1	1	1	0	15
0	60	22	484	10648	1	1	1	1	1	15
0	61	23	529	12167	1	1	1	1	1	15
0	62	24	576	13824	0	1	1	1	0	15
0	63	25	625	15625	1	1	1	1	1	15
0	66	28	784	21952	1	1	1	1	1	15
0	67	29	841	24389	1	1	1	1	1	15
0	68	30	900	27000	1	1	1	1	1	15
0	39	1	1	1	0	1	1	1	0	16
0	40	2	4	8	0	1	1	1	0	16
0	41	3	9	27	0	1	1	1	0	16
0	42	4	16	64	1	1	1	1	1	16
0	43	5	25	125	1	1	1	1	1	16
0	43	5	25	125	1	1	1	1	1	16
0	45	7	49	343	1	2	1	2	0.5	16
0	46	8	64	512	1	1	1	1	1	16
0	47	9	81	729	1	1	1	1	1	16
0	50	12	144	1728	2	3	1	3	0.67	16
0	52	14	196	2744	1	1	1	1	1	16
0	53	15	225	3375	1	1	1	1	1	16
0	54	16	256	4096	1	1	1	1	1	16
0	56	18	324	5832	1	1	1	1	1	16
0	57	19	361	6859	1	1	1	1	1	16
0	58	20	400	8000	1	1	1	1	1	16
0	39	1	1	1	0	1	1	1	0	17
0	40	2	4	8	0	1	1	1	0	17
0	41	3	9	27	0	1	1	1	0	17
0	42	4	16	64	0	1	1	1	0	17
0	43	5	25	125	1	1	1	1	1	17
0	45	7	49	343	2	2	1	2	1	17
0	46	8	64	512	1	1	1	1	1	17
0	47	9	81	729	1	1	1	1	1	17
0	50	12	144	1728	1	3	1	3	0.33	17
0	52	14	196	2744	1	1	1	1	1	17
0	53	15	225	3375	1	1	1	1	1	17
0	54	16	256	4096	1	1	1	1	1	17
0	56	18	324	5832	1	1	1	1	1	17
0	57	19	361	6859	1	1	1	1	1	17
0	58	20	400	8000	1	1	1	1	1	17
0	59	21	441	9261	1	1	1	1	1	17
0	60	22	484	10648	1	1	1	1	1	17
0	61	23	529	12167	1	1	1	1	1	17
0	62	24	576	13824	1	1	1	1	1	17
0	63	25	625	15625	1	1	1	1	1	17
0	66	28	784	21952	1	1	1	1	1	17
0	67	29	841	24389	1	1	1	1	1	17
0	68	30	900	27000	1	1	1	1	1	17
0	39	1	1	1	0	1	1	1	0	18
0	40	2	4	8	0	1	1	1	0	18
0	41	3	9	27	0	1	1	1	0	18
0	42	4	16	64	0	1	1	1	0	18
0	43	5	25	125	0	1	1	1	0	18
0	45	7	49	343	2	2	1	2	1	18
0	46	8	64	512	1	1	1	1	1	18
0	47	9	81	729	1	1	1	1	1	18
0	50	12	144	1728	2	3	1	3	0.67	18
0	52	14	196	2744	1	1	1	1	1	18
0	53	15	225	3375	1	1	1	1	1	18
0	54	16	256	4096	1	1	1	1	1	18
0	56	18	324	5832	1	1	1	1	1	18
0	57	19	361	6859	1	1	1	1	1	18
0	58	20	400	8000	1	1	1	1	1	18
0	59	21	441	9261	1	1	1	1	1	18
0	60	22	484	10648	1	1	1	1	1	18
0	61	23	529	12167	1	1	1	1	1	18
0	62	24	576	13824	1	1	1	1	1	18
0	63	25	625	15625	1	1	1	1	1	18
0	66	28	784	21952	1	1	1	1	1	18
0	67	29	841	24389	1	1	1	1	1	18
0	68	30	900	27000	1	1	1	1	1	18
1	39	1	1	1	0	1	3	3	0	19
1	40	2	4	8	0	1	3	3	0	19
1	41	3	9	27	0	1	3	3	0	19
1	42	4	16	64	0	1	3	3	0	19
1	43	5	25	125	2	1	3	3	0.67	19
1	45	7	49	343	0	2	3	6	0	19
1	46	8	64	512	3	1	3	3	1	19
1	47	9	81	729	3	1	3	3	1	19
1	50	12	144	1728	7	3	3	9	0.78	19
1	52	14	196	2744	2	1	3	3	0.67	19
1	53	15	225	3375	3	1	3	3	1	19
1	54	16	256	4096	2	1	3	3	0.67	19
1	56	18	324	5832	3	1	3	3	1	19
1	57	19	361	6859	2	1	3	3	0.67	19
1	58	20	400	8000	3	1	3	3	1	19
1	59	21	441	9261	3	1	3	3	1	19
1	60	22	484	10648	3	1	3	3	1	19
1	61	23	529	12167	3	1	3	3	1	19
1	62	24	576	13824	3	1	3	3	1	19
1	63	25	625	15625	2	1	3	3	0.67	19
1	66	28	784	21952	3	1	3	3	1	19
1	67	29	841	24389	3	1	3	3	1	19
1	68	30	900	27000	3	1	3	3	1	19
1	39	1	1	1	0	1	3	3	0	22
1	40	2	4	8	0	1	3	3	0	22
1	41	3	9	27	0	1	3	3	0	22
1	42	4	16	64	0	1	3	3	0	22
1	43	5	25	125	1	1	3	3	0.33	22
1	45	7	49	343	1	2	3	6	0.17	22
1	46	8	64	512	1	1	3	3	0.33	22
1	47	9	81	729	3	1	3	3	1	22
1	50	12	144	1728	5	3	3	9	0.56	22
1	52	14	196	2744	2	1	3	3	0.67	22
1	53	15	225	3375	3	1	3	3	1	22
1	54	16	256	4096	3	1	3	3	1	22
1	56	18	324	5832	3	1	3	3	1	22
1	57	19	361	6859	3	1	3	3	1	22
1	58	20	400	8000	3	1	3	3	1	22
1	59	21	441	9261	3	1	3	3	1	22
1	60	22	484	10648	3	1	3	3	1	22
1	61	23	529	12167	3	1	3	3	1	22
1	62	24	576	13824	3	1	3	3	1	22
1	63	25	625	15625	3	1	3	3	1	22
1	66	28	784	21952	3	1	3	3	1	22
1	67	29	841	24389	3	1	3	3	1	22
1	68	30	900	27000	3	1	3	3	1	22
0	39	1	1	1	0	1	1	1	0	23
0	40	2	4	8	0	1	1	1	0	23
0	41	3	9	27	0	1	1	1	0	23
0	42	4	16	64	0	1	1	1	0	23
0	43	5	25	125	1	1	1	1	1	23
0	45	7	49	343	1	2	1	2	0.5	23
0	46	8	64	512	1	1	1	1	1	23
0	47	9	81	729	1	1	1	1	1	23
0	50	12	144	1728	2	3	1	3	0.67	23
0	52	14	196	2744	1	1	1	1	1	23
0	53	15	225	3375	1	1	1	1	1	23
0	54	16	256	4096	1	1	1	1	1	23
0	56	18	324	5832	1	1	1	1	1	23
0	57	19	361	6859	1	1	1	1	1	23
0	58	20	400	8000	1	1	1	1	1	23
0	59	21	441	9261	1	1	1	1	1	23
0	60	22	484	10648	0	1	1	1	0	23
0	61	23	529	12167	1	1	1	1	1	23
0	62	24	576	13824	0	1	1	1	0	23
0	63	25	625	15625	1	1	1	1	1	23
0	66	28	784	21952	1	1	1	1	1	23
0	67	29	841	24389	0	1	1	1	0	23
0	68	30	900	27000	0	1	1	1	0	23
0	39	1	1	1	0	1	1	1	0	24
0	40	2	4	8	0	1	1	1	0	24
0	41	3	9	27	0	1	1	1	0	24
0	42	4	16	64	0	1	1	1	0	24
0	43	5	25	125	0	1	1	1	0	24
0	45	7	49	343	2	2	1	2	1	24
0	46	8	64	512	1	1	1	1	1	24
0	47	9	81	729	1	1	1	1	1	24
0	50	12	144	1728	3	3	1	3	1	24
0	52	14	196	2744	1	1	1	1	1	24
0	53	15	225	3375	1	1	1	1	1	24
0	54	16	256	4096	1	1	1	1	1	24
0	56	18	324	5832	0	1	1	1	0	24
0	57	19	361	6859	1	1	1	1	1	24
0	58	20	400	8000	1	1	1	1	1	24
0	59	21	441	9261	1	1	1	1	1	24
0	60	22	484	10648	0	1	1	1	0	24
0	61	23	529	12167	1	1	1	1	1	24
0	62	24	576	13824	1	1	1	1	1	24
0	63	25	625	15625	1	1	1	1	1	24
0	66	28	784	21952	0	1	1	1	0	24
0	67	29	841	24389	1	1	1	1	1	24
0	68	30	900	27000	1	1	1	1	1	24
0	39	1	1	1	0	1	1	1	0	25
0	40	2	4	8	0	1	1	1	0	25
0	41	3	9	27	0	1	1	1	0	25
0	42	4	16	64	1	1	1	1	1	25
0	43	5	25	125	0	1	1	1	0	25
0	45	7	49	343	0	2	1	2	0	25
0	46	8	64	512	1	1	1	1	1	25
0	47	9	81	729	1	1	1	1	1	25
0	50	12	144	1728	3	3	1	3	1	25
0	52	14	196	2744	1	1	1	1	1	25
0	53	15	225	3375	1	1	1	1	1	25
0	54	16	256	4096	0	1	1	1	0	25
0	56	18	324	5832	1	1	1	1	1	25
0	57	19	361	6859	1	1	1	1	1	25
0	58	20	400	8000	1	1	1	1	1	25
0	59	21	441	9261	1	1	1	1	1	25
0	60	22	484	10648	1	1	1	1	1	25
0	61	23	529	12167	1	1	1	1	1	25
0	62	24	576	13824	1	1	1	1	1	25
0	63	25	625	15625	1	1	1	1	1	25
0	66	28	784	21952	1	1	1	1	1	25
0	67	29	841	24389	1	1	1	1	1	25
0	68	30	900	27000	1	1	1	1	1	25
0	39	1	1	1	0	1	1	1	0	26
0	40	2	4	8	0	1	1	1	0	26
0	41	3	9	27	0	1	1	1	0	26
0	42	4	16	64	0	1	1	1	0	26
0	43	5	25	125	1	1	1	1	1	26
0	45	7	49	343	2	2	1	2	1	26
0	46	8	64	512	1	1	1	1	1	26
0	47	9	81	729	1	1	1	1	1	26
0	50	12	144	1728	2	3	1	3	0.67	26
0	52	14	196	2744	1	1	1	1	1	26
0	53	15	225	3375	1	1	1	1	1	26
0	54	16	256	4096	1	1	1	1	1	26
0	56	18	324	5832	1	1	1	1	1	26
0	57	19	361	6859	1	1	1	1	1	26
0	58	20	400	8000	1	1	1	1	1	26
0	59	21	441	9261	1	1	1	1	1	26
0	60	22	484	10648	1	1	1	1	1	26
0	61	23	529	12167	1	1	1	1	1	26
0	62	24	576	13824	1	1	1	1	1	26
0	63	25	625	15625	1	1	1	1	1	26
0	66	28	784	21952	1	1	1	1	1	26
0	67	29	841	24389	1	1	1	1	1	26
0	68	30	900	27000	1	1	1	1	1	26
0	39	1	1	1	0	1	1	1	0	27
0	40	2	4	8	0	1	1	1	0	27
0	41	3	9	27	0	1	1	1	0	27
0	42	4	16	64	0	1	1	1	0	27
0	43	5	25	125	0	1	1	1	0	27
0	45	7	49	343	0	2	1	2	0	27
0	46	8	64	512	0	1	1	1	0	27
0	47	9	81	729	1	1	1	1	1	27
0	50	12	144	1728	3	3	1	3	1	27
0	52	14	196	2744	1	1	1	1	1	27
0	53	15	225	3375	0	1	1	1	0	27
0	54	16	256	4096	1	1	1	1	1	27
0	56	18	324	5832	1	1	1	1	1	27
0	57	19	361	6859	1	1	1	1	1	27
0	58	20	400	8000	1	1	1	1	1	27
0	59	21	441	9261	1	1	1	1	1	27
0	60	22	484	10648	1	1	1	1	1	27
0	61	23	529	12167	1	1	1	1	1	27
0	62	24	576	13824	1	1	1	1	1	27
0	63	25	625	15625	1	1	1	1	1	27
0	66	28	784	21952	1	1	1	1	1	27
0	67	29	841	24389	1	1	1	1	1	27
0	68	30	900	27000	1	1	1	1	1	27
0	39	1	1	1	0	1	1	1	0	28
0	40	2	4	8	0	1	1	1	0	28
0	41	3	9	27	0	1	1	1	0	28
0	42	4	16	64	0	1	1	1	0	28
0	43	5	25	125	1	1	1	1	1	28
0	45	7	49	343	1	2	1	2	0.5	28
0	46	8	64	512	1	1	1	1	1	28
0	47	9	81	729	1	1	1	1	1	28
0	50	12	144	1728	2	3	1	3	0.67	28
0	52	14	196	2744	1	1	1	1	1	28
0	53	15	225	3375	1	1	1	1	1	28
0	54	16	256	4096	1	1	1	1	1	28
0	56	18	324	5832	1	1	1	1	1	28
0	57	19	361	6859	1	1	1	1	1	28
0	58	20	400	8000	1	1	1	1	1	28
0	59	21	441	9261	1	1	1	1	1	28
0	60	22	484	10648	1	1	1	1	1	28
0	61	23	529	12167	1	1	1	1	1	28
0	62	24	576	13824	1	1	1	1	1	28
0	63	25	625	15625	0	1	1	1	0	28
0	66	28	784	21952	1	1	1	1	1	28
0	67	29	841	24389	1	1	1	1	1	28
0	68	30	900	27000	1	1	1	1	1	28
1	39	1	1	1	0	1	3	3	0	29
1	40	2	4	8	0	1	3	3	0	29
1	41	3	9	27	0	1	3	3	0	29
1	42	4	16	64	0	1	3	3	0	29
1	43	5	25	125	3	1	3	3	1	29
1	45	7	49	343	3	2	3	6	0.5	29
1	46	8	64	512	3	1	3	3	1	29
1	47	9	81	729	3	1	3	3	1	29
1	50	12	144	1728	3	3	3	9	0.33	29
1	52	14	196	2744	2	1	3	3	0.67	29
1	53	15	225	3375	2	1	3	3	0.67	29
1	54	16	256	4096	1	1	3	3	0.33	29
1	56	18	324	5832	2	1	3	3	0.67	29
1	57	19	361	6859	2	1	3	3	0.67	29
1	58	20	400	8000	2	1	3	3	0.67	29
1	59	21	441	9261	3	1	3	3	1	29
1	60	22	484	10648	2	1	3	3	0.67	29
1	61	23	529	12167	1	1	3	3	0.33	29
1	62	24	576	13824	2	1	3	3	0.67	29
1	63	25	625	15625	3	1	3	3	1	29
1	66	28	784	21952	2	1	3	3	0.67	29
0	39	1	1	1	0	1	1	1	0	30
0	40	2	4	8	0	1	1	1	0	30
0	41	3	9	27	0	1	1	1	0	30
0	42	4	16	64	1	1	1	1	1	30
0	43	5	25	125	1	1	1	1	1	30
0	45	7	49	343	1	2	1	2	0.5	30
0	46	8	64	512	1	1	1	1	1	30
0	47	9	81	729	1	1	1	1	1	30
0	50	12	144	1728	0	3	1	3	0	30
0	52	14	196	2744	0	1	1	1	0	30
0	53	15	225	3375	1	1	1	1	1	30
0	54	16	256	4096	1	1	1	1	1	30
0	56	18	324	5832	1	1	1	1	1	30
0	57	19	361	6859	0	1	1	1	0	30
0	58	20	400	8000	1	1	1	1	1	30
0	59	21	441	9261	1	1	1	1	1	30
0	60	22	484	10648	1	1	1	1	1	30
0	61	23	529	12167	1	1	1	1	1	30
0	62	24	576	13824	1	1	1	1	1	30
0	63	25	625	15625	1	1	1	1	1	30
0	66	28	784	21952	0	1	1	1	0	30
0	67	29	841	24389	1	1	1	1	1	30
0	68	30	900	27000	1	1	1	1	1	30
0	39	1	1	1	0	1	1	1	0	31
0	40	2	4	8	0	1	1	1	0	31
0	41	3	9	27	0	1	1	1	0	31
0	42	4	16	64	1	1	1	1	1	31
0	43	5	25	125	1	1	1	1	1	31
0	45	7	49	343	2	2	1	2	1	31
0	46	8	64	512	1	1	1	1	1	31
0	47	9	81	729	0	1	1	1	0	31
0	50	12	144	1728	1	3	1	3	0.33	31
0	52	14	196	2744	0	1	1	1	0	31
0	53	15	225	3375	0	1	1	1	0	31
0	54	16	256	4096	1	1	1	1	1	31
0	56	18	324	5832	1	1	1	1	1	31
0	57	19	361	6859	1	1	1	1	1	31
0	58	20	400	8000	1	1	1	1	1	31
0	59	21	441	9261	1	1	1	1	1	31
0	60	22	484	10648	1	1	1	1	1	31
0	61	23	529	12167	1	1	1	1	1	31
0	62	24	576	13824	0	1	1	1	0	31
0	63	25	625	15625	1	1	1	1	1	31
0	66	28	784	21952	1	1	1	1	1	31
0	67	29	841	24389	1	1	1	1	1	31
0	68	30	900	27000	1	1	1	1	1	31
0	39	1	1	1	0	1	1	1	0	33
0	40	2	4	8	0	1	1	1	0	33
0	41	3	9	27	0	1	1	1	0	33
0	42	4	16	64	0	1	1	1	0	33
0	43	5	25	125	0	1	1	1	0	33
0	45	7	49	343	0	2	1	2	0	33
0	46	8	64	512	1	1	1	1	1	33
0	47	9	81	729	1	1	1	1	1	33
0	50	12	144	1728	2	3	1	3	0.67	33
0	52	14	196	2744	0	1	1	1	0	33
0	53	15	225	3375	0	1	1	1	0	33
0	54	16	256	4096	0	1	1	1	0	33
0	56	18	324	5832	1	1	1	1	1	33
0	57	19	361	6859	1	1	1	1	1	33
0	58	20	400	8000	0	1	1	1	0	33
0	59	21	441	9261	1	1	1	1	1	33
0	60	22	484	10648	1	1	1	1	1	33
0	61	23	529	12167	1	1	1	1	1	33
0	62	24	576	13824	1	1	1	1	1	33
0	63	25	625	15625	1	1	1	1	1	33
0	66	28	784	21952	1	1	1	1	1	33
0	67	29	841	24389	1	1	1	1	1	33
0	68	30	900	27000	1	1	1	1	1	33
0	39	1	1	1	0	1	1	1	0	36
0	40	2	4	8	0	1	1	1	0	36
0	41	3	9	27	0	1	1	1	0	36
0	42	4	16	64	0	1	1	1	0	36
0	43	5	25	125	0	1	1	1	0	36
0	45	7	49	343	2	2	1	2	1	36
0	46	8	64	512	1	1	1	1	1	36
0	47	9	81	729	1	1	1	1	1	36
0	50	12	144	1728	1	3	1	3	1	36
0	52	14	196	2744	1	1	1	1	1	36
0	53	15	225	3375	0	1	1	1	0	36
0	54	16	256	4096	0	1	1	1	0	36
0	56	18	324	5832	1	1	1	1	1	36
0	57	19	361	6859	1	1	1	1	1	36
0	58	20	400	8000	1	1	1	1	1	36
0	59	21	441	9261	1	1	1	1	1	36
0	60	22	484	10648	1	1	1	1	1	36
0	61	23	529	12167	1	1	1	1	1	36
0	62	24	576	13824	1	1	1	1	1	36
0	63	25	625	15625	1	1	1	1	1	36
0	66	28	784	21952	1	1	1	1	1	36
0	67	29	841	24389	1	1	1	1	1	36
0	68	30	900	27000	1	1	1	1	1	36
0	39	1	1	1	0	1	1	1	0	37
0	40	2	4	8	0	1	1	1	0	37
0	41	3	9	27	0	1	1	1	0	37
0	42	4	16	64	0	1	1	1	0	37
0	43	5	25	125	0	1	1	1	0	37
0	45	7	49	343	0	2	1	2	0	37
0	46	8	64	512	1	1	1	1	1	37
0	47	9	81	729	1	1	1	1	1	37
0	50	12	144	1728	3	3	1	3	1	37
0	52	14	196	2744	1	1	1	1	1	37
0	53	15	225	3375	1	1	1	1	1	37
0	54	16	256	4096	1	1	1	1	1	37
0	56	18	324	5832	1	1	1	1	1	37
0	57	19	361	6859	1	1	1	1	1	37
0	58	20	400	8000	1	1	1	1	1	37
0	59	21	441	9261	1	1	1	1	1	37
0	60	22	484	10648	1	1	1	1	1	37
0	61	23	529	12167	1	1	1	1	1	37
0	39	1	1	1	0	1	1	1	0	38
0	40	2	4	8	0	1	1	1	0	38
0	41	3	9	27	0	1	1	1	0	38
0	42	4	16	64	0	1	1	1	0	38
0	43	5	25	125	1	1	1	1	1	38
0	45	7	49	343	2	2	1	2	1	38
0	46	8	64	512	1	1	1	1	1	38
0	47	9	81	729	1	1	1	1	1	38
0	50	12	144	1728	2	3	1	3	0.67	38
0	52	14	196	2744	1	1	1	1	1	38
0	53	15	225	3375	1	1	1	1	1	38
0	54	16	256	4096	1	1	1	1	1	38
0	56	18	324	5832	1	1	1	1	1	38
0	57	19	361	6859	1	1	1	1	1	38
0	58	20	400	8000	1	1	1	1	1	38
0	59	21	441	9261	1	1	1	1	1	38
0	60	22	484	10648	1	1	1	1	1	38
0	61	23	529	12167	0	1	1	1	0	38
0	62	24	576	13824	1	1	1	1	1	38
0	63	25	625	15625	1	1	1	1	1	38
0	66	28	784	21952	1	1	1	1	1	38
0	67	29	841	24389	1	1	1	1	1	38
0	68	30	900	27000	1	1	1	1	1	38
1	39	1	1	1	0	1	3	3	0	39
1	40	2	4	8	0	1	3	3	0	39
1	41	3	9	27	0	1	3	3	0	39
1	42	4	16	64	1	1	3	3	0.33	39
1	43	5	25	125	2	1	3	3	0.67	39
1	45	7	49	343	0	2	3	6	0	39
1	46	8	64	512	2	1	3	3	0.67	39
1	47	9	81	729	2	1	3	3	0.67	39
1	50	12	144	1728	4	3	3	9	0.44	39
1	52	14	196	2744	2	1	3	3	0.67	39
1	53	15	225	3375	2	1	3	3	0.67	39
1	54	16	256	4096	3	1	3	3	1	39
1	56	18	324	5832	2	1	3	3	0.67	39
1	57	19	361	6859	1	1	3	3	0.33	39
1	58	20	400	8000	1	1	3	3	0.33	39
1	59	21	441	9261	3	1	3	3	1	39
1	60	22	484	10648	1	1	3	3	0.33	39
1	61	23	529	12167	2	1	3	3	0.67	39
1	62	24	576	13824	2	1	3	3	0.67	39
1	63	25	625	15625	1	1	3	3	0.33	39
1	66	28	784	21952	2	1	3	3	0.67	39
1	67	29	841	24389	3	1	3	3	1	39
1	68	30	900	27000	1	1	3	3	0.33	39
0	39	1	1	1	0	1	1	1	0	40
0	40	2	4	8	0	1	1	1	0	40
0	41	3	9	27	0	1	1	1	0	40
0	42	4	16	64	0	1	1	1	0	40
0	43	5	25	125	0	1	1	1	0	40
0	45	7	49	343	0	2	1	2	0	40
0	46	8	64	512	0	1	1	1	0	40
0	47	9	81	729	1	1	1	1	1	40
0	50	12	144	1728	2	3	1	3	0.67	40
0	52	14	196	2744	1	1	1	1	1	40
0	53	15	225	3375	1	1	1	1	1	40
0	54	16	256	4096	0	1	1	1	0	40
0	56	18	324	5832	1	1	1	1	1	40
0	57	19	361	6859	1	1	1	1	1	40
0	58	20	400	8000	1	1	1	1	1	40
0	59	21	441	9261	1	1	1	1	1	40
0	60	22	484	10648	1	1	1	1	1	40
0	61	23	529	12167	0	1	1	1	0	40
0	62	24	576	13824	1	1	1	1	1	40
0	63	25	625	15625	1	1	1	1	1	40
0	66	28	784	21952	1	1	1	1	1	40
0	67	29	841	24389	1	1	1	1	1	40
0	68	30	900	27000	1	1	1	1	1	40
0	39	1	1	1	0	1	1	1	0	41
0	40	2	4	8	0	1	1	1	0	41
0	41	3	9	27	0	1	1	1	0	41
0	42	4	16	64	0	1	1	1	0	41
0	43	5	25	125	0	1	1	1	0	41
0	45	7	49	343	2	2	1	2	1	41
0	46	8	64	512	1	1	1	1	1	41
0	47	9	81	729	1	1	1	1	1	41
0	50	12	144	1728	2	3	1	3	0.67	41
0	52	14	196	2744	1	1	1	1	1	41
0	39	1	1	1	0	1	1	1	0	44
0	40	2	4	8	0	1	1	1	0	44
0	41	3	9	27	0	1	1	1	0	44
0	42	4	16	64	0	1	1	1	0	44
0	43	5	25	125	0	1	1	1	0	44
0	45	7	49	343	0	2	1	2	0	44
0	46	8	64	512	0	1	1	1	0	44
0	47	9	81	729	0	1	1	1	0	44
0	50	12	144	1728	0	3	1	3	0	44
0	52	14	196	2744	0	1	1	1	0	44
0	53	15	225	3375	0	1	1	1	0	44
0	54	16	256	4096	0	1	1	1	0	44
0	56	18	324	5832	0	1	1	1	0	44
0	57	19	361	6859	0	1	1	1	0	44
0	58	20	400	8000	1	1	1	1	1	44
0	59	21	441	9261	1	1	1	1	1	44
0	60	22	484	10648	0	1	1	1	0	44
0	61	23	529	12167	1	1	1	1	1	44
0	62	24	576	13824	1	1	1	1	1	44
0	63	25	625	15625	1	1	1	1	1	44
0	66	28	784	21952	1	1	1	1	1	44
0	67	29	841	24389	1	1	1	1	1	44
0	68	30	900	27000	1	1	1	1	1	44
0	39	1	1	1	0	1	1	1	0	45
0	40	2	4	8	0	1	1	1	0	45
0	41	3	9	27	0	1	1	1	0	45
0	42	4	16	64	0	1	1	1	0	45
0	43	5	25	125	0	1	1	1	0	45
0	45	7	49	343	0	2	1	2	0	45
0	46	8	64	512	0	1	1	1	0	45
0	47	9	81	729	0	1	1	1	0	45
0	50	12	144	1728	0	3	1	3	0	45
0	52	14	196	2744	1	1	1	1	1	45
0	53	15	225	3375	0	1	1	1	0	45
0	54	16	256	4096	1	1	1	1	1	45
0	56	18	324	5832	0	1	1	1	0	45
0	57	19	361	6859	1	1	1	1	1	45
0	58	20	400	8000	1	1	1	1	1	45
0	59	21	441	9261	1	1	1	1	1	45
0	60	22	484	10648	0	1	1	1	0	45
0	61	23	529	12167	1	1	1	1	1	45
0	62	24	576	13824	1	1	1	1	1	45

## Sheet: Egg_mass
P0treat0p1g	Days1stEgg	Days1stEgg2	Days1stEgg3	DayCollection	EggID	Cage	WireSep	Mass_g
1	0	0	0	41	1.1	1	0	9.1
1	0	0	0	41	1.2	1	0	8.3
1	1	1	1	42	1.3	1	0	9.2
1	2	4	8	43	1.4	1	0	12
1	2	4	8	43	1.5	1	0	10
1	2	4	8	43	1.6	1	0	8.9
1	4	16	64	45	1.7	1	0	9.5
1	5	25	125	46	1.8	1	0	9.5
1	6	36	216	47	1.9	1	0	9.1
1	6	36	216	47	1.1	1	0	10.4
1	6	36	216	47	1.11	1	0	9.2
1	9	81	729	50	1.12	1	0	10.1
1	9	81	729	50	1.13	1	0	10.3
1	9	81	729	50	1.14	1	0	9.9
1	9	81	729	50	1.15	1	0	10.2
1	9	81	729	50	1.16	1	0	10.4
1	11	121	1331	52	1.A	1	0	9.7
1	11	121	1331	52	1.B	1	0	10.4
1	12	144	1728	53	1.C	1	0	10
1	12	144	1728	53	1.D	1	0	9.3
1	12	144	1728	53	1.E	1	0	12.4
1	13	169	2197	54	1.F	1	0	9.8
1	13	169	2197	54	1.G	1	0	9.5
1	13	169	2197	54	1.H	1	0	10
1	15	225	3375	56	1.1	1	0	9.8
1	15	225	3375	56	1.2	1	0	9.9
1	15	225	3375	56	1.3	1	0	10.3
1	15	225	3375	56	1.4	1	0	10.7
1	16	256	4096	57	1.5	1	0	10
1	16	256	4096	57	1.6	1	0	10
1	16	256	4096	57	1.7	1	0	10.6
1	17	289	4913	58	1.8	1	0	10.6
1	17	289	4913	58	1.9	1	0	10.1
1	17	289	4913	58	1.1	1	0	10
1	18	324	5832	59	1.11	1	0	10.9
1	18	324	5832	59	1.12	1	0	10.4
1	18	324	5832	59	1.13	1	0	10.4
1	19	361	6859	60	1.14	1	0	10.9
1	19	361	6859	60	1.15	1	0	10.3
1	20	400	8000	61	1.16	1	0	10
1	20	400	8000	61	1.17	1	0	11.1
1	21	441	9261	62	1.18	1	0	10.1
1	21	441	9261	62	1.19	1	0	11.1
1	22	484	10648	63	1.2	1	0	9.8
1	22	484	10648	63	1.21	1	0	11.1
1	22	484	10648	63	1.22	1	0	8.9
1	22	484	10648	63	1.23	1	0	10.1
1	25	625	15625	66	1.1	1	0	11.2
1	25	625	15625	66	1.3	1	0	10.5
1	25	625	15625	66	1.3	1	0	10.5
1	26	676	17576	67	1.4	1	0	11.1
1	26	676	17576	67	1.5	1	0	11.1
1	26	676	17576	67	1.6	1	0	10.9
1	27	729	19683	68	1.A	1	0	11.3
1	27	729	19683	68	1.B	1	0	11.2
1	0	0	0	43	3.1	2	0	9.3
1	3	9	27	46	3.2	2	0	9.6
1	3	9	27	46	3.3	2	0	10.2
1	4	16	64	47	3.4	2	0	10.1
1	4	16	64	47	3.5	2	0	10.3
1	4	16	64	47	3.6	2	0	10.6
1	7	49	343	50	3.7	2	0	10.5
1	7	49	343	50	3.8	2	0	10.5
1	8	64	512	51	3.9	2	0	10.1
1	8	64	512	51	3.1	2	0	10.4
1	8	64	512	51	3.11	2	0	10.6
1	9	81	729	52	3.12	2	0	10.1
1	9	81	729	52	3.13	2	0	9.8
1	10	100	1000	53	3.14	2	0	11.1
1	10	100	1000	53	3.15	2	0	11.6
1	11	121	1331	54	3.16	2	0	10.4
1	11	121	1331	54	3.17	2	0	10.5
1	13	169	2197	56	3.1	2	0	11.7
1	13	169	2197	56	3.2	2	0	10.1
1	13	169	2197	56	3.3	2	0	11.1
1	14	196	2744	57	3.4	2	0	11.1
1	15	225	3375	58	3.5	2	0	12
1	15	225	3375	58	3.6	2	0	9.9
1	16	256	4096	59	3.7	2	0	10.5
1	16	256	4096	59	3.8	2	0	12.6
1	16	256	4096	59	3.9	2	0	11.2
1	17	289	4913	60	3.1	2	0	11.5
1	0	0	0	43	11.1	3	1	9.2
1	2	4	8	45	11.2	3	1	7.6
1	2	4	8	45	11.3	3	1	10.8
1	4	16	64	47	11.4	3	1	9.4
1	4	16	64	47	11.5	3	1	10.6
1	4	16	64	47	11.7	3	1	10
1	7	49	343	50	11.9	3	1	9.6
1	7	49	343	50	11.1	3	1	9.5
1	7	49	343	50	11.11	3	1	10.1
1	7	49	343	50	11.12	3	1	9.6
1	7	49	343	50	11.13	3	1	10.2
1	9	81	729	52	11.A	3	1	10.5
1	9	81	729	52	11.B	3	1	10.5
1	9	81	729	52	11.C	3	1	9.7
1	10	100	1000	53	11.D	3	1	10.7
1	10	100	1000	53	11.E	3	1	9.9
1	10	100	1000	53	11.F	3	1	11.1
1	11	121	1331	54	11.G	3	1	9.9
1	11	121	1331	54	11.H	3	1	10.7
1	11	121	1331	54	11.I	3	1	10.5
1	13	169	2197	56	11.3	3	1	10.5
1	14	196	2744	57	11.4	3	1	11.4
1	14	196	2744	57	11.5	3	1	10.7
1	14	196	2744	57	11.6	3	1	10.9
1	15	225	3375	58	11.7	3	1	11.4
1	15	225	3375	58	11.8	3	1	9.9
1	15	225	3375	58	11.9	3	1	10.6
1	16	256	4096	59	11.1	3	1	11.3
1	16	256	4096	59	11.11	3	1	10.6
1	16	256	4096	59	11.12	3	1	10.2
1	17	289	4913	60	11.13	3	1	10
1	17	289	4913	60	11.14	3	1	10.5
1	17	289	4913	60	11.15	3	1	11.3
1	18	324	5832	61	11.16	3	1	10.1
1	18	324	5832	61	11.17	3	1	10.8
1	18	324	5832	61	11.18	3	1	11.9
1	19	361	6859	62	11.19	3	1	11.8
1	19	361	6859	62	11.2	3	1	9.7
1	19	361	6859	62	11.21	3	1	11.2
1	20	400	8000	63	11.22	3	1	10
1	20	400	8000	63	11.23	3	1	11.4
1	20	400	8000	63	11.24	3	1	11.2
1	23	529	12167	66	11.1	3	1	11.6
1	23	529	12167	66	11.2	3	1	11.2
1	23	529	12167	66	11.3	3	1	10.7
1	24	576	13824	67	11.4	3	1	11.6
1	24	576	13824	67	11.5	3	1	10.5
1	24	576	13824	67	11.6	3	1	11.3
1	25	625	15625	68	11.A	3	1	12.3
1	25	625	15625	68	11.B	3	1	11.5
1	25	625	15625	68	11.C	3	1	10.8
1	0	0	0	41	23.1	5	0	9.6
1	2	4	8	43	23.2	5	0	8.6
1	2	4	8	43	23.3	5	0	10.6
1	4	16	64	45	23.4	5	0	9.5
1	4	16	64	45	23.5	5	0	10.2
1	5	25	125	46	23.6	5	0	9
1	5	25	125	46	23.7	5	0	9.8
1	5	25	125	46	23.8	5	0	9.8
1	6	36	216	47	23.9	5	0	10.4
1	6	36	216	47	23.1	5	0	9.2
1	6	36	216	47	23.11	5	0	10.6
1	6	36	216	47	23.12	5	0	10.5
1	9	81	729	50	23.13	5	0	10.7
1	9	81	729	50	23.14	5	0	10.7
1	9	81	729	50	23.15	5	0	9.5
1	9	81	729	50	23.16	5	0	9.9
1	11	121	1331	52	23.A	5	0	11
1	12	144	1728	53	23.B	5	0	11
1	12	144	1728	53	23.C	5	0	10.4
1	13	169	2197	54	23.D	5	0	10.2
1	13	169	2197	54	23.E	5	0	10.3
1	15	225	3375	56	23.1	5	0	11.1
1	15	225	3375	56	23.2	5	0	11
1	15	225	3375	56	23.3	5	0	10.1
1	16	256	4096	57	23.4	5	0	11.4
1	16	256	4096	57	23.5	5	0	11.5
1	16	256	4096	57	23.6	5	0	10.8
1	17	289	4913	58	23.7	5	0	11.2
1	17	289	4913	58	23.8	5	0	11.8
1	18	324	5832	59	23.9	5	0	11.6
1	18	324	5832	59	23.1	5	0	10.7
1	19	361	6859	60	23.11	5	0	11.3
1	19	361	6859	60	23.12	5	0	12
1	19	361	6859	60	23.13	5	0	11.4
1	20	400	8000	61	23.14	5	0	11
1	20	400	8000	61	23.15	5	0	12.1
1	20	400	8000	61	23.16	5	0	12
1	21	441	9261	62	23.17	5	0	11.2
1	21	441	9261	62	23.18	5	0	12.2
1	21	441	9261	62	23.19	5	0	11.9
1	22	484	10648	63	23.2	5	0	12.4
1	22	484	10648	63	23.21	5	0	11.5
1	22	484	10648	63	23.22	5	0	11.3
1	25	625	15625	66	23.1	5	0	11.7
1	25	625	15625	66	23.2	5	0	10.5
1	26	676	17576	67	23.3	5	0	10.5
1	26	676	17576	67	23.4	5	0	11.8
1	26	676	17576	67	23.5	5	0	11.2
1	27	729	19683	68	23.A	5	0	11.4
1	27	729	19683	68	23.B	5	0	11.4
1	0	0	0	47	34.1	6	0	9.2
1	3	9	27	50	34.2	6	0	8.8
1	3	9	27	50	34.3	6	0	9
1	3	9	27	50	34.4	6	0	9.6
1	3	9	27	50	34.5	6	0	9.3
1	3	9	27	50	34.6	6	0	9.1
1	3	9	27	50	34.7	6	0	9.4
1	5	25	125	52	34.8	6	0	9.5
1	5	25	125	52	34.9	6	0	9.5
1	5	25	125	52	34.1	6	0	9.5
1	6	36	216	53	34.11	6	0	9.8
1	6	36	216	53	34.12	6	0	10.1
1	6	36	216	53	34.13	6	0	9.7
1	7	49	343	54	34.14	6	0	10.3
1	7	49	343	54	34.15	6	0	9.8
1	7	49	343	54	34.16	6	0	10
1	9	81	729	56	34.1	6	0	9.1
1	9	81	729	56	34.2	6	0	10.2
1	9	81	729	56	34.3	6	0	10.3
1	10	100	1000	57	34.4	6	0	10.4
1	10	100	1000	57	34.5	6	0	9.4
1	10	100	1000	57	34.6	6	0	10.1
1	11	121	1331	58	34.7	6	0	9.4
1	11	121	1331	58	34.8	6	0	10.6
1	12	144	1728	59	34.9	6	0	10.6
1	12	144	1728	59	34.1	6	0	10.6
1	13	169	2197	60	34.11	6	0	10.3
1	13	169	2197	60	34.12	6	0	10.8
1	14	196	2744	61	34.13	6	0	9.9
1	14	196	2744	61	34.14	6	0	11
1	15	225	3375	62	34.15	6	0	9.6
1	15	225	3375	62	34.16	6	0	9.8
1	16	256	4096	63	34.17	6	0	9.9
1	16	256	4096	63	34.18	6	0	10.4
1	19	361	6859	66	34.1	6	0	9.9
1	19	361	6859	66	34.2	6	0	10.2
1	20	400	8000	67	34.3	6	0	10.2
1	20	400	8000	67	34.4	6	0	10.1
1	21	441	9261	68	34.A	6	0	10.5
1	21	441	9261	68	34.B	6	0	10.5
1	0	0	0	41	38.1	7	0	8.1
1	1	1	1	42	38.1	7	0	12.9
1	2	4	8	43	38.3	7	0	9.2
1	2	4	8	43	38.4	7	0	12.4
1	4	16	64	45	38.5	7	0	9.4
1	5	25	125	46	38.5	7	0	9.5
1	5	25	125	46	38.6	7	0	9.8
1	5	25	125	46	38.7	7	0	9.6
1	6	36	216	47	38.8	7	0	8.3
1	6	36	216	47	38.9	7	0	10.1
1	6	36	216	47	38.1	7	0	10.5
1	9	81	729	50	38.13	7	0	10.4
1	9	81	729	50	38.14	7	0	9.9
1	9	81	729	50	38.15	7	0	10.5
1	9	81	729	50	38.16	7	0	10.6
1	10	100	1000	51	38.18	7	0	10.3
1	10	100	1000	51	38.19	7	0	10.3
1	11	121	1331	52	38.2	7	0	9.9
1	11	121	1331	52	38.21	7	0	10.4
1	12	144	1728	53	38.22	7	0	10.5
1	12	144	1728	53	38.23	7	0	10
1	12	144	1728	53	38.24	7	0	10.9
1	15	225	3375	56	38.1	7	0	10.6
1	15	225	3375	56	38.2	7	0	10.7
1	15	225	3375	56	38.3	7	0	10.2
1	16	256	4096	57	38.4	7	0	9.8
1	16	256	4096	57	38.5	7	0	11.1
1	16	256	4096	57	38.6	7	0	10.1
1	17	289	4913	58	38.7	7	0	10.8
1	17	289	4913	58	38.8	7	0	9.7
1	18	324	5832	59	38.9	7	0	10.7
1	18	324	5832	59	38.1	7	0	10.4
1	19	361	6859	60	38.11	7	0	10.1
1	19	361	6859	60	38.12	7	0	10.3
1	20	400	8000	61	38.13	7	0	10.5
1	20	400	8000	61	38.14	7	0	10.7
1	20	400	8000	61	38.15	7	0	9.8
1	21	441	9261	62	38.16	7	0	11
1	21	441	9261	62	38.17	7	0	10.2
1	21	441	9261	62	38.18	7	0	10.9
1	22	484	10648	63	38.19	7	0	10.8
1	22	484	10648	63	38.2	7	0	10.4
1	22	484	10648	63	38.21	7	0	10.3
1	25	625	15625	66	38.1	7	0	10.9
1	25	625	15625	66	38.2	7	0	11.2
1	25	625	15625	66	38.3	7	0	10.9
1	26	676	17576	67	38.5	7	0	11
1	26	676	17576	67	38.6	7	0	11.4
1	26	676	17576	67	38.4	7	0	11.7
1	27	729	19683	68	38.A	7	0	11.7
1	27	729	19683	68	38.B	7	0	11.6
1	27	729	19683	68	38.C	7	0	11.3
1	0	0	0	46	46.1	10	0	10
1	1	1	1	47	46.2	10	0	10.1
1	1	1	1	47	46.3	10	0	9.6
1	1	1	1	47	46.4	10	0	9.8
1	1	1	1	47	46.5	10	0	10.3
1	1	1	1	47	46.6	10	0	9
1	4	16	64	50	46.7	10	0	11.1
1	4	16	64	50	46.8	10	0	9.4
1	5	25	125	51	46.9	10	0	10.6
1	5	25	125	51	46.1	10	0	10.3
1	6	36	216	52	46.11	10	0	10.2
1	6	36	216	52	46.12	10	0	10.6
1	7	49	343	53	46.13	10	0	10.6
1	7	49	343	53	46.14	10	0	10.8
1	7	49	343	53	46.15	10	0	9.5
1	8	64	512	54	46.13	10	0	9.9
1	8	64	512	54	46.14	10	0	10.5
1	8	64	512	54	46.15	10	0	10.7
1	10	100	1000	56	46.1	10	0	9.9
1	10	100	1000	56	46.2	10	0	10.8
1	11	121	1331	57	46.3	10	0	10.1
1	11	121	1331	57	46.4	10	0	10.7
1	12	144	1728	58	46.5	10	0	11
1	12	144	1728	58	46.6	10	0	9.5
1	13	169	2197	59	46.8	10	0	11
1	14	196	2744	60	46.9	10	0	10.7
1	15	225	3375	61	46.1	10	0	10.5
1	16	256	4096	62	46.11	10	0	9.5
1	16	256	4096	62	46.12	10	0	10.9
1	17	289	4913	63	46.13	10	0	10.5
1	17	289	4913	63	46.14	10	0	10.9
1	20	400	8000	66	46.1	10	0	9.1
1	20	400	8000	66	46.2	10	0	11.1
1	20	400	8000	66	46.3	10	0	11.2
1	21	441	9261	67	46.4	10	0	11.2
1	21	441	9261	67	46.5	10	0	11
1	22	484	10648	68	46.A	10	0	11.4
1	22	484	10648	68	46.B	10	0	9.9
1	22	484	10648	68	46.C	10	0	11.1
1	0	0	0	51	48.1	11	0	8.4
1	1	1	1	52	48.2	11	0	9.7
1	1	1	1	52	48.3	11	0	9.6
1	1	1	1	52	48.4	11	0	10.2
1	2	4	8	53	48.5	11	0	10.5
1	2	4	8	53	48.6	11	0	10.4
1	3	9	27	54	48.7	11	0	10.8
1	5	25	125	56	48.1	11	0	10.5
1	6	36	216	57	48.2	11	0	11.8
1	6	36	216	57	48.3	11	0	9.9
1	7	49	343	58	48.4	11	0	8.6
1	7	49	343	58	48.5	11	0	12.1
1	7	49	343	58	48.6	11	0	10.1
1	7	49	343	58	48.7	11	0	10.8
1	7	49	343	58	48.8	11	0	10.3
1	8	64	512	59	48.9	11	0	11.4
1	8	64	512	59	48.1	11	0	11.2
1	8	64	512	59	48.11	11	0	10
1	9	81	729	60	48.12	11	0	12.6
1	10	100	1000	61	48.13	11	0	12
1	10	100	1000	61	48.14	11	0	9.1
1	11	121	1331	62	48.15	11	0	10.2
1	11	121	1331	62	48.16	11	0	12
1	12	144	1728	63	48.17	11	0	9.4
1	15	225	3375	66	48.1	11	0	12.2
1	17	289	4913	68	48.A	11	0	10.2
0	1	1	1	47	2L.2	12	0	8.9
0	1	1	1	47	2L.3	12	0	9.4
0	6	36	216	52	2L.A	12	0	10.3
0	7	49	343	53	2L.B	12	0	10.6
0	8	64	512	54	2L.C	12	0	10.6
0	10	100	1000	56	2L.1	12	0	10.5
0	12	144	1728	58	2L.2	12	0	11
0	13	169	2197	59	2L.3	12	0	11.6
0	15	225	3375	61	2L.4	12	0	12
0	16	256	4096	62	2L.5	12	0	11.5
0	17	289	4913	63	2L.6	12	0	11.4
0	20	400	8000	66	2L.1	12	0	10.4
0	22	484	10648	68	2L.A	12	0	10.8
0	1	1	1	45	2R.1	13	0	8.2
0	2	4	8	46	2R.1	13	0	9.1
0	3	9	27	47	2R.2	13	0	9.5
0	3	9	27	47	2R.3	13	0	9.8
0	8	64	512	52	2R.A	13	0	9.6
0	8	64	512	52	2R.B	13	0	10.2
0	9	81	729	53	2R.C	13	0	10.6
0	12	144	1728	56	2R.1	13	0	9.6
0	13	169	2197	57	2R.2	13	0	11.3
0	14	196	2744	58	2R.3	13	0	11.3
0	15	225	3375	59	2R.4	13	0	11.2
0	16	256	4096	60	2R.5	13	0	11.4
0	18	324	5832	62	2R.6	13	0	11.3
0	18	324	5832	62	2R.7	13	0	11.3
0	19	361	6859	63	2R.7	13	0	11.1
0	22	484	10648	66	2R.1	13	0	11.3
0	23	529	12167	67	2R.2	13	0	11.6
0	22	484	10648	68	2R.A	13	0	11.3
0	0	0	0	42	10L.1	14	0	8.5
0	1	1	1	43	10L.2	14	0	9.1
0	5	25	125	47	10L.3	14	0	9
0	5	25	125	47	10L.4	14	0	12.5
0	10	100	1000	52	10L.A	14	0	9.7
0	11	121	1331	53	10L.B	14	0	9.9
0	12	144	1728	54	10L.C	14	0	10.2
0	14	196	2744	56	10L.1	14	0	10.2
0	15	225	3375	57	10L.2	14	0	10.2
0	16	256	4096	58	10L.3	14	0	10
0	17	289	4913	59	10L.4	14	0	10.1
0	18	324	5832	60	10L.5	14	0	10.2
0	1	1	1	46	12L.1	15	0	10
0	2	4	8	47	12L.3	15	0	10.6
0	7	49	343	52	12L.A	15	0	10.3
0	13	169	2197	58	9.1 (12L.1)	15	1	11.2
0	15	225	3375	60	9.2	15	1	11.8
0	16	256	4096	61	9.3	15	1	11.4
0	18	324	5832	63	12L(9).4	15	1	11.9
0	22	484	10648	67	9L.1	15	1	11.2
0	23	529	12167	68	9L.A	15	1	11.1
0	23	529	12167	68	9L.B	15	1	11.5
0	0	0	0	42	10R.1	16	0	7.2
0	1	1	1	43	10R.2	16	0	7.7
0	2	4	8	43	10R.3	16	0	7.6
0	3	9	27	45	10R.4	16	0	7.7
0	5	25	125	47	10R.5	16	0	7.6
0	5	25	125	47	10R.6	16	0	8.1
0	10	100	1000	52	10R.A	16	0	8.4
0	11	121	1331	53	10R.B	16	0	8.6
0	12	144	1728	54	10R.C	16	0	8.3
0	14	196	2744	56	10R.1	16	0	8.7
0	15	225	3375	57	10R.2	16	0	8.7
0	16	256	4096	58	10R.3	16	0	8.5
0	3	9	27	46	14L.1	17	0	10.2
0	4	16	64	47	14L.2	17	0	9.6
0	4	16	64	47	14L.3	17	0	10.3
0	4	16	64	47	14L.4	17	0	10.3
0	10	100	1000	53	14L.A	17	0	10.7
0	10	100	1000	53	14L.B	17	0	10.6
0	11	121	1331	54	14L.C	17	0	10.9
0	13	169	2197	56	14L.1	17	0	10.9
0	14	196	2744	57	14L.2	17	0	11
0	15	225	3375	58	14L.3	17	0	11.2
0	16	256	4096	59	14L.4	17	0	11.8
0	17	289	4913	60	14L.5	17	0	11
0	18	324	5832	61	14L.6	17	0	11.3
0	19	361	6859	62	14L.7	17	0	11.1
0	20	400	8000	63	14L.8	17	0	11.2
0	23	529	12167	66	14L.1	17	0	11.2
0	24	576	13824	67	14L.2	17	0	11.4
0	25	625	15625	68	14L.A	17	0	11.5
0	0	0	0	45	14R.1	18	0	10
0	0	0	0	45	14R.2	18	0	10.4
0	1	1	1	46	14R.3	18	0	10.7
0	2	4	8	47	14R.4	18	0	10.8
0	7	49	343	52	14R.A	18	0	10.7
0	9	81	729	54	14R.B	18	0	11.1
0	11	121	1331	56	14R.1	18	0	10.8
0	11	121	1331	56	14R.2	18	0	11
0	12	144	1728	57	14R.3	18	0	11.2
0	13	169	2197	58	14R.4	18	0	10.8
0	14	196	2744	59	14R.5	18	0	10.7
0	15	225	3375	60	14R.6	18	0	10.5
0	16	256	4096	61	14R.7	18	0	10.4
0	17	289	4913	62	14R.8	18	0	11
0	18	324	5832	63	14R.9	18	0	10.9
0	21	441	9261	66	14R.2	18	0	10.5
0	21	441	9261	66	14R.1	18	0	11.6
0	22	484	10648	67	14R.2	18	0	10.9
1	0	0	0	43	15.1	19	0	8.7
1	3	9	27	46	15.3	19	0	9
1	3	9	27	46	15.4	19	0	9.5
1	3	9	27	46	15.5	19	0	9
1	4	16	64	47	15.6	19	0	9.5
1	4	16	64	47	15.7	19	0	9.3
1	4	16	64	47	15.8	19	0	9.8
1	4	16	64	47	15.9	19	0	6.6
1	4	16	64	47	15.1	19	0	10.3
1	9	81	729	52	15.A	19	0	10.3
1	9	81	729	52	15.B	19	0	9.4
1	10	100	1000	53	15.C	19	0	9.6
1	10	100	1000	53	15.D	19	0	10.5
1	10	100	1000	53	15.E	19	0	9.5
1	11	121	1331	54	15.F	19	0	10.3
1	11	121	1331	54	15.G	19	0	9.7
1	13	169	2197	56	15.1	19	0	10.5
1	13	169	2197	56	15.2	19	0	9.6
1	13	169	2197	56	15.3	19	0	10.1
1	14	196	2744	57	15.4	19	0	10.4
1	14	196	2744	57	15.5	19	0	9.6
1	15	225	3375	58	15.6	19	0	11.1
1	15	225	3375	58	15.7	19	0	10.6
1	15	225	3375	58	15.8	19	0	9.6
1	16	256	4096	59	15.9	19	0	10.9
1	16	256	4096	59	15.1	19	0	10.3
1	16	256	4096	59	15.11	19	0	9.1
1	17	289	4913	60	15.12	19	0	9.1
1	17	289	4913	60	15.13	19	0	10.8
1	17	289	4913	60	15.14	19	0	10.6
1	18	324	5832	61	15.15	19	0	11.1
1	18	324	5832	61	15.16	19	0	10.9
1	18	324	5832	61	15.17	19	0	9.2
1	19	361	6859	62	15.18	19	0	10.3
1	19	361	6859	62	15.19	19	0	9.3
1	19	361	6859	62	15.2	19	0	11
1	20	400	8000	63	15.21	19	0	9.2
1	20	400	8000	63	15.22	19	0	11
1	23	529	12167	66	15.1	19	0	9.4
1	23	529	12167	66	15.2	19	0	11.1
1	23	529	12167	66	15.3	19	0	11
1	24	576	13824	67	15.4	19	0	11.6
1	24	576	13824	67	15.5	19	0	9.6
1	25	625	15625	68	15.A	19	0	9.9
1	25	625	15625	68	15.B	19	0	12.1
1	25	625	15625	68	15.C	19	0	11.8
1	25	625	15625	68	15.D	19	0	11
1	0	0	0	43	13.1	22	0	7.7
1	2	4	8	45	13.2	22	0	8.7
1	3	9	27	46	13.3	22	0	8.7
1	4	16	64	47	13.4	22	0	8.2
1	4	16	64	47	13.5	22	0	9.9
1	4	16	64	47	13.6	22	0	10.3
1	4	16	64	47	13.7	22	0	8.9
1	7	49	343	50	13.8	22	0	9
1	7	49	343	50	13.9	22	0	10.2
1	7	49	343	50	13.1	22	0	10.2
1	7	49	343	50	13.11	22	0	9.1
1	8	64	512	51	13.12	22	0	10.3
1	8	64	512	51	13.13	22	0	9.7
1	9	81	729	52	13.14	22	0	9.6
1	9	81	729	52	13.15	22	0	10.4
1	10	100	1000	53	13.16	22	0	9.7
1	10	100	1000	53	13.17	22	0	10
1	10	100	1000	53	13.18	22	0	10.3
1	11	121	1331	54	13.19	22	0	10.1
1	11	121	1331	54	13.2	22	0	9.6
1	11	121	1331	54	13.21	22	0	10.1
1	13	169	2197	56	13.1	22	0	9.5
1	13	169	2197	56	13.2	22	0	9.9
1	13	169	2197	56	13.3	22	0	10.1
1	14	196	2744	57	13.4	22	0	9.9
1	14	196	2744	57	13.5	22	0	10.4
1	14	196	2744	57	13.6	22	0	9.5
1	15	225	3375	58	13.7	22	0	10.5
1	15	225	3375	58	13.8	22	0	9.9
1	15	225	3375	58	13.9	22	0	9
1	16	256	4096	59	13.1	22	0	10.4
1	16	256	4096	59	13.11	22	0	10.2
1	16	256	4096	59	13.12	22	0	9.6
1	17	289	4913	60	13.13	22	0	10.5
1	17	289	4913	60	13.14	22	0	9.7
1	17	289	4913	60	13.15	22	0	10.3
1	18	324	5832	61	13.16	22	0	10.2
1	18	324	5832	61	13.17	22	0	10.4
1	18	324	5832	61	13.18	22	0	9.9
1	19	361	6859	62	13.19	22	0	10.5
1	19	361	6859	62	13.2	22	0	10.5
1	19	361	6859	62	13.21	22	0	9.4
1	20	400	8000	63	13.22	22	0	9.4
1	20	400	8000	63	13.23	22	0	10.6
1	20	400	8000	63	13.24	22	0	10.4
1	23	529	12167	66	13.1	22	0	9.6
1	23	529	12167	66	13.2	22	0	10.8
1	23	529	12167	66	13.3	22	0	10.5
1	24	576	13824	67	13.4	22	0	10.7
1	24	576	13824	67	13.5	22	0	9.7
1	24	576	13824	67	13.6	22	0	10.9
1	25	625	15625	68	13.C	22	0	10.4
1	25	625	15625	68	13.A	22	0	10.8
1	25	625	15625	68	13.B	22	0	9.6
0	0	0	0	43	20R.1	23	0	9.4
0	2	4	8	45	20R.2	23	0	10.2
0	3	9	27	46	20R.3	23	0	10
0	4	16	64	47	20R.4	23	0	10.2
0	9	81	729	52	20R.A	23	0	10.9
0	9	81	729	52	20R.B	23	0	10.3
0	10	100	1000	53	20R.C	23	0	10.9
0	11	121	1331	54	20R.D	23	0	10
0	14	196	2744	57	20R.1	23	0	10.5
0	14	196	2744	57	20R.2	23	0	11.2
0	15	225	3375	58	20R.3	23	0	10.4
0	16	256	4096	59	20R.4	23	0	12
0	18	324	5832	61	20R.5	23	0	10.6
0	23	529	12167	66	20R.1	23	0	11.4
0	0	0	0	45	21R.1	24	0	8.7
0	1	1	1	46	21R.2	24	0	9.4
0	2	4	8	47	21R.3	24	0	10
0	7	49	343	52	21R.A	24	0	10.3
0	7	49	343	52	21R.B	24	0	10.2
0	8	64	512	53	21R.C	24	0	10.6
0	9	81	729	54	21R.D	24	0	10.4
0	12	144	1728	57	21R.1	24	0	10.5
0	14	196	2744	59	21R.3	24	0	11.1
0	14	196	2744	59	21R.4	24	0	9.7
0	16	256	4096	61	21R.5	24	0	10.7
0	18	324	5832	63	21R.6	24	0	10
0	18	324	5832	63	21R.7	24	0	10.6
0	22	484	10648	67	21R.1	24	0	10.8
0	23	529	12167	68	21R.A	24	0	11
0	0	0	0	42	22L.1	25	0	9.5
0	4	16	64	46	22L.2	25	0	10.8
0	5	25	125	47	22L.3	25	0	10.1
0	10	100	1000	52	22L.A	25	0	10.1
0	10	100	1000	52	22L.B	25	0	10.6
0	11	121	1331	53	22L.C	25	0	11.2
0	15	225	3375	57	22L.1	25	0	10.7
0	15	225	3375	57	22L.2	25	0	10.8
0	16	256	4096	58	22L.3	25	0	10.4
0	17	289	4913	59	22L.4	25	0	10.9
0	18	324	5832	60	22L.5	25	0	10.6
0	19	361	6859	61	22L.6	25	0	11.2
0	20	400	8000	62	22L.7	25	0	10.7
0	21	441	9261	63	22L.8	25	0	10.5
0	24	576	13824	66	22L.1	25	0	10.9
0	24	576	13824	66	22L.2	25	0	10.9
0	25	625	15625	67	22L.3	25	0	11
0	0	0	0	43	22R.1	26	0	10.1
0	2	4	8	45	22R.2	26	0	8
0	3	9	27	46	22R.3	26	0	8.3
0	4	16	64	47	22R.4	26	0	8.6
0	4	16	64	47	22R.5	26	0	9
0	9	81	729	52	22R.A	26	0	9.9
0	10	100	1000	53	22R.B	26	0	10.1
0	11	121	1331	54	22R.C	26	0	9.9
0	13	169	2197	56	22R.1	26	0	9.6
0	14	196	2744	57	22R.2	26	0	9.1
0	15	225	3375	58	22R.3	26	0	10
0	16	256	4096	59	22R.4	26	0	10.1
0	17	289	4913	60	22R.5	26	0	10.1
0	18	324	5832	61	22R.6	26	0	10.1
0	19	361	6859	62	22R.7	26	0	10.2
0	20	400	8000	63	22R.8	26	0	9.8
0	23	529	12167	66	22R.1	26	0	9.8
0	23	529	12167	66	22R.2	26	0	9.6
0	24	576	13824	67	22R.3	26	0	10.3
0	25	625	15625	68	22R.A	26	0	10.3
0	0	0	0	47	24L.1	27	0	9.8
0	5	25	125	52	24L.A	27	0	10.7
0	7	49	343	54	24L.B	27	0	11.3
0	10	100	1000	57	24L.1	27	0	11.7
0	10	100	1000	57	24L.2	27	0	11.4
0	11	121	1331	58	24L.3	27	0	10.8
0	12	144	1728	59	24L.4	27	0	10.7
0	13	169	2197	60	24L.5	27	0	10.6
0	14	196	2744	61	24L.6	27	0	10.2
0	15	225	3375	62	24L.7	27	0	9.6
0	16	256	4096	63	24L.8	27	0	10.2
0	19	361	6859	66	24L.1	27	0	10.8
0	19	361	6859	66	24L.2	27	0	10.1
0	20	400	8000	67	24L.3	27	0	11
0	0	0	0	43	24R.1	28	0	9.4
0	2	4	8	45	24R.2	28	0	9.2
0	3	9	27	46	24R.3	28	0	8.5
0	4	16	64	47	24R.4	28	0	9.5
0	9	81	729	52	24R.A	28	0	10.1
0	10	100	1000	53	24R.B	28	0	9.3
0	11	121	1331	54	24R.C	28	0	9.5
0	13	169	2197	56	24R.1	28	0	9.7
0	14	196	2744	57	24R.2	28	0	10.2
0	16	256	4096	59	24R.3	28	0	10.3
0	16	256	4096	59	24R.4	28	0	9.8
0	17	289	4913	60	24R.5	28	0	9.9
0	18	324	5832	61	24R.6	28	0	9.9
0	19	361	6859	62	24R.7	28	0	9.4
0	23	529	12167	66	24R.1	28	0	10.3
0	24	576	13824	67	24R.2	28	0	10.6
0	25	625	15625	68	24R.A	28	0	10.5
1	0	0	0	43	26.1	29	0	10.3
1	0	0	0	43	26.2	29	0	9.9
1	0	0	0	43	26.3	29	0	8.9
1	2	4	8	45	26.4	29	0	9.1
1	2	4	8	45	26.5	29	0	9.5
1	2	4	8	45	26.6	29	0	9.5
1	3	9	27	46	26.7	29	0	9.9
1	4	16	64	47	26.8	29	0	9.7
1	4	16	64	47	26.9	29	0	9.6
1	4	16	64	47	26.1	29	0	10
1	4	16	64	47	26.11	29	0	10.2
1	4	16	64	47	26.12	29	0	8.8
1	7	49	343	50	26.13	29	0	10.2
1	7	49	343	50	26.14	29	0	10.3
1	7	49	343	50	26.15	29	0	8.8
1	9	81	729	52	26.A	29	0	10.5
1	9	81	729	52	26.B	29	0	10.5
1	9	81	729	52	26.C	29	0	10.4
1	10	100	1000	53	26.D	29	0	10.4
1	10	100	1000	53	26.E	29	0	10.7
1	11	121	1331	54	26.F	29	0	10.2
1	13	169	2197	56	26.1	29	0	9.7
1	13	169	2197	56	26.2	29	0	11.6
1	14	196	2744	57	26.3	29	0	9.8
1	14	196	2744	57	26.4	29	0	11.2
1	15	225	3375	58	26.5	29	0	10
1	15	225	3375	58	26.6	29	0	10.4
1	16	256	4096	59	26.7	29	0	11.1
1	16	256	4096	59	26.8	29	0	10.2
1	16	256	4096	59	26.9	29	0	10
1	17	289	4913	60	26.1	29	0	10.5
1	17	289	4913	60	26.11	29	0	9.8
1	18	324	5832	61	26.11	29	0	9.8
1	19	361	6859	62	26.12	29	0	10.3
1	19	361	6859	62	26.13	29	0	9.5
1	20	400	8000	63	26.14	29	0	11.2
1	20	400	8000	63	26.15	29	0	9.7
1	20	400	8000	63	26.16	29	0	9.8
1	23	529	12167	66	25L.1	29	0	10.6
1	23	529	12167	66	26.1	29	0	10.4
0	1	1	1	43	25R.1	30	0	8.1
0	3	9	27	45	25R.2	30	0	8.9
0	4	16	64	46	25R.3	30	0	8.9
0	5	25	125	47	25R.4	30	0	9.1
0	5	25	125	47	25R.5	30	0	9
0	11	121	1331	53	25R.A	30	0	10.5
0	12	144	1728	54	25R.B	30	0	10.5
0	14	196	2744	56	25R.1	30	0	10.7
0	16	256	4096	58	25R.2	30	0	10
0	17	289	4913	59	25R.4 !1! Is egg 25R.3	30	0	10.3
0	18	324	5832	60	25R.4	30	0	10.5
0	19	361	6859	61	25R.5	30	0	10.6
0	20	400	8000	62	25R.6	30	0	10.1
0	21	441	9261	63	25R.6	30	0	9.7
0	25	625	15625	67	25R.1	30	0	10.2
0	26	676	17576	68	25R.A	30	0	10.4
0	1	1	1	43	27L.1	31	0	9.9
0	3	9	27	45	27L.2	31	0	9.3
0	3	9	27	45	27L.3	31	0	6.8
0	4	16	64	46	27L.5	31	0	9.6
0	12	144	1728	54	27L.A	31	0	10.9
0	15	225	3375	57	27L.1	31	0	11.8
0	15	225	3375	57	27L.2	31	0	11.4
0	16	256	4096	58	27L.3	31	0	11.4
0	17	289	4913	59	27L.4	31	0	11.5
0	18	324	5832	60	27L.5	31	0	11.4
0	19	361	6859	61	27L.6	31	0	10.7
0	21	441	9261	63	27L.7	31	0	11.6
0	24	576	13824	66	27L.1	31	0	12
0	25	625	15625	67	27L.2	31	0	11.4
0	26	676	17576	68	27L.A	31	0	11.6
0	1	1	1	47	28L.1	33	0	8.2
0	1	1	1	47	28L.2	33	0	9
0	10	100	1000	56	28.1	33	1	10.2
0	11	121	1331	57	28L.2	33	1	10.7
0	13	169	2197	59	28L.3	33	1	10.7
0	14	196	2744	60	28L.4	33	1	10.5
0	15	225	3375	61	28L.5	33	1	10.6
0	16	256	4096	62	28L(R).6	33	1	10.6
0	17	289	4913	63	28L(R).7	33	1	10.5
0	20	400	8000	66	28R.1	33	1	10
0	21	441	9261	67	28R.2	33	1	10.6
0	22	484	10648	68	28L.A	33	1	10.4
0	1	1	1	46	33L.1	36	1	9.2
0	1	1	1	46	33L.2	36	1	9.1
0	2	4	8	47	33L.3	36	1	9.2
0	2	4	8	47	33L.4	36	1	9.2
0	2	4	8	47	33L.5	36	1	9
0	7	49	343	52	33L.6	36	1	8.9
0	11	121	1331	56	33R.1	36	1	9.8
0	12	144	1728	57	33R.3	36	1	9.8
0	13	169	2197	58	33R.4	36	1	9.8
0	14	196	2744	59	33R.5	36	1	9.4
0	15	225	3375	60	33.6	36	1	9.6
0	16	256	4096	61	33L.7	36	1	9.6
0	17	289	4913	62	33L(R).8	36	1	9.6
0	18	324	5832	63	33L.9	36	1	9.6
0	21	441	9261	66	33L.1	36	1	8.7
0	22	484	10648	67	33L.2	36	1	9.4
0	22	484	10648	67	33L.3	36	1	9
0	23	529	12167	68	33L.A	36	1	8.8
0	0	0	0	46	35L.1	37	0	10
0	1	1	1	47	35L.2	37	0	10.5
0	6	36	216	52	35L.A	37	0	10.7
0	7	49	343	53	35L.B	37	0	10.5
0	8	64	512	54	35L.C	37	0	11.3
0	10	100	1000	56	35L.1	37	0	10.8
0	11	121	1331	57	35L.2	37	0	11.1
0	12	144	1728	58	35L.3	37	0	11.2
0	13	169	2197	59	35L.4	37	0	10.9
0	14	196	2744	60	35L.5	37	0	11.1
0	15	225	3375	61	35L.6	37	0	10.2
0	0	0	0	43	35R.1	38	0	8.2
0	2	4	8	45	35R.2	38	0	6.8
0	3	9	27	46	35R.3	38	0	9.1
0	4	16	64	47	35R.4	38	0	9
0	4	16	64	47	35R.5	38	0	9
0	9	81	729	52	35R.A	38	0	8.8
0	10	100	1000	53	35R.B	38	0	9.1
0	11	121	1331	54	35R.C	38	0	9.2
0	13	169	2197	56	35R.1	38	0	8.9
0	14	196	2744	57	35R.2	38	0	9.7
0	15	225	3375	58	35R.3	38	0	9.2
0	16	256	4096	59	35R.4	38	0	8.8
0	17	289	4913	60	35R.5	38	0	8.6
0	19	361	6859	62	35R.6	38	0	9.6
0	20	400	8000	63	35R.7	38	0	9.2
0	23	529	12167	66	35R.1	38	0	9.1
0	24	576	13824	67	35R.2	38	0	9.2
0	25	625	15625	68	35R.A	38	0	9.6
1	0	0	0	42	36.1	39	0	9.6
1	1	1	1	43	36.2	39	0	10
1	1	1	1	43	36.3	39	0	9.4
1	4	16	64	46	36.4	39	0	9.9
1	4	16	64	46	36.5	39	0	9.8
1	5	25	125	47	36.6	39	0	10.8
1	5	25	125	47	36.7	39	0	10.2
1	8	64	512	50	36.8	39	0	10.4
1	8	64	512	50	36.9	39	0	9.6
1	8	64	512	50	36.1	39	0	10.9
1	8	64	512	50	36.11	39	0	9.8
1	9	81	729	51	36.12	39	0	11.3
1	9	81	729	51	36.13	39	0	9.7
1	10	100	1000	52	36.12	39	1	10.8
1	10	100	1000	52	36.13	39	1	9.6
1	11	121	1331	53	36.14	39	1	10.3
1	11	121	1331	53	36.15	39	1	10.1
1	12	144	1728	54	36.16	39	1	11.3
1	12	144	1728	54	36.17	39	1	10.9
1	12	144	1728	54	36.18	39	1	10.2
1	14	196	2744	56	36.1	39	1	10.5
1	14	196	2744	56	36.2	39	1	11
1	15	225	3375	57	36.3	39	1	11.1
1	17	289	4913	59	36.4	39	1	11.2
1	17	289	4913	59	36.5	39	1	11
1	17	289	4913	59	36.6	39	1	10.1
1	17	289	4913	59	36.7	39	1	11.9
1	18	324	5832	60	36.8	39	1	11.1
1	19	361	6859	61	36L.9	39	1	10.9
1	19	361	6859	61	36R.10	39	1	10.8
1	20	400	8000	62	36.11	39	1	9.9
1	20	400	8000	62	36.12	39	1	10.6
1	21	441	9261	63	36.13	39	1	9.3
1	24	576	13824	66	36L.1	39	1	9.6
1	24	576	13824	66	36R.3	39	1	9.8
1	25	625	15625	67	36.(L.)4	39	1	11
1	25	625	15625	67	36.(L.)5	39	1	10.8
1	25	625	15625	67	36.(R.)6	39	1	10.3
1	26	676	17576	68	36L.A	39	1	10.5
0	0	0	0	47	37L.1	40	0	9.3
0	3	9	27	50	37L.2	40	0	10.6
0	3	9	27	50	37L.3	40	0	10.2
0	4	16	64	51	37L.4	40	0	10.4
0	5	25	125	52	37L.A	40	0	10.3
0	6	36	216	53	37L.B	40	0	10.6
0	9	81	729	56	37L.1	40	0	11.1
0	10	100	1000	57	37L.2	40	0	11.3
0	11	121	1331	58	37L.3	40	0	11.7
0	12	144	1728	59	37L.4	40	0	11.7
0	13	169	2197	60	37L.5	40	0	11.4
0	15	225	3375	62	37L.6	40	0	11.4
0	16	256	4096	63	37L.7	40	0	11.3
0	19	361	6859	66	37L.1	40	0	11.1
0	20	400	8000	67	37L.2	40	0	11.3
0	21	441	9261	68	37L.A	40	0	11.4
0	0	0	0	45	37R.1	41	0	8.8
0	1	1	1	46	37R.2	41	0	10
0	2	4	8	47	37R.3	41	0	10.5
0	2	4	8	47	37R.4	41	0	10.3
0	7	49	343	52	37R.A	41	0	10.1
0	0	0	0	58	47R.1	44	0	9.1
0	1	1	1	59	47R.2	44	0	9.1
0	3	9	27	61	47R.3	44	0	9.8
0	4	16	64	62	47R.4	44	0	9.7
0	5	25	125	63	47R.5	44	0	9.9
0	9	81	729	67	47R.1	44	0	9.9
0	10	100	1000	68	47R.A	44	0	9.6
0	10	100	1000	68	47R.B	44	0	10.1
0	0	0	0	52	12R.1	45	0	8.7
0	2	4	8	54	12R.2	45	0	9.8
0	5	25	125	57	12R.1	45	0	9.7
0	6	36	216	58	12R.2	45	0	9.4
0	7	49	343	59	12R.3	45	0	9.4
0	9	81	729	61	12R.3	45	0	9.7
0	10	100	1000	62	12R.4	45	0	10.3

[truncated: 4 more sheets: Yolk_mass, F1Eggs_Fertilzation_Hatching, F1_Mass_tarsus_hatch, Separations]
